# Supplementary material for: Untargeted UHPLC-HRMS Metabolomic Profiling of Cornus mas L. Fruits: Impact of Conventional and Emerging Extraction Methods on Phenolic Composition and Bioactivity
Source: Antioxidants (Basel). 2025 Nov 27;14(12):1419. doi: 10.3390/antiox14121419 (PMC12729893; doi:10.3390/antiox14121419)
Supplement: Supplementary file 1 [file antioxidants-14-01419-s001.zip]

Archive with 1 entries (1 files):
- antioxidants-3964814-supplementary.xlsx
