# Supplementary material for: Untargeted UHPLC-HRMS Metabolomic Profiling of Cornus mas L. Fruits: Impact of Conventional and Emerging Extraction Methods on Phenolic Composition and Bioactivity
Source: Antioxidants (Basel). 2025 Nov 27;14(12):1419. doi: 10.3390/antiox14121419 (PMC12729893; doi:10.3390/antiox14121419)
Supplement: Supplementary file 1 [file antioxidants-14-01419-s001.zip › antioxidants-3964814-supplementary.xlsx]

## Sheet: Raw annotations
Metabolite name	Class	Average Mz	Adduct type	Reference m/z	Total ID score	MS1 isotopic spectrum	MS/MS spectrum	CME_rep1	CME_rep2	CME_rep3	CMF_rep1	CMF_rep2	CMF_rep3	CMM_rep1	CMM_rep2	CMM_rep3	CMU_rep1	CMU_rep2	CMU_rep3
Phloretin	2'-Hydroxy-dihydrochalcones	275.09	[M+H]+	275.091	85.9	275.09006:959039 276.09341:143746 277.09677:21984	50.46274:655 53.03933:6299 53.98283:722 55.01852:1053 61.31336:775 67.01849:1620 79.05463:6398 81.03389:1019 84.96019:1538 93.02863:777 95.04929:3907 102.7256:816 105.04456:1408 107.04918:144631 123.04406:1072 151.03867:1146 158.66087:972 169.04877:3178 198.52834:844 216.75262:1034 216.77606:960 234.92566:969	7673332	7589198	7077942	4468991	4371726	4340012	7074234	7513338	8417247	19571244	9092328	16370109
Cardamonin	2'-Hydroxychalcones	293.064	[M+Na]+	293.07	62.3	293.06415:1010236 294.0675:130032 295.07086:0	50.89134:720 55.01854:20361 57.03414:1934 65.03916:2407 67.01849:2889 67.09194:883 68.07638:743 79.05471:1005 80.76776:807 81.03369:1113 85.02861:2988 87.119:959 93.03384:2436 95.01292:5525 95.04959:966 105.03354:1507 109.02837:1149 119.01218:1262 121.02796:10126 123.04387:1180 131.04869:1995 137.02271:2285 149.02283:5157 163.03848:4296 177.01796:1838 177.05399:19783 179.03348:6764 187.0374:1872 …	10393215	10583885	10548160	31865	180745	257451	293034	442939	336622	1725888	3297466	3635988
Irigenin	3'-hydroxy,4'-methoxyisoflavonoids	361.088	[M+H]+	361.09	80.2	361.08777:1139985 362.09112:226367 363.09448:35962	52.47796:773 54.59134:940 59.85561:759 59.99091:1924 68.25281:890 71.15301:785 76.35036:861 77.40346:951 81.87258:861 88.02182:3263 101.8036:857 116.05246:1185 123.04408:2056 124.04718:1827 147.04399:1846 361.08771:16769	11748065	11962573	11212840	6818538	7100412	6912868	1852341	1517714	2435480	1136523	1225403	1084692
Malvidin	3'-O-methylated flavonoids	332.132	[M+H]+	332.09	38	332.13217:1105669 333.13552:255485 334.13888:610047	53.03926:1110 55.58023:852 56.96545:1469 57.03415:2589 61.02887:2152 66.37112:751 69.03403:5014 74.39157:777 75.52501:830 81.03379:2208 85.02859:14206 86.09714:949 97.02871:4440 102.89803:1089 107.04918:5956 109.02777:1020 124.07539:1059 127.03834:1774 145.04866:1978 235.5605:964 239.63307:872	2921820	2179287	5810496	7954718	8174624	8262630	2952616	1172999	2701832	339216	271767	828953
Licoflavanone	3'-prenylated flavanones	363.138	[M+Na]+	363.12	83.3	363.12418:81765 364.12753:0 365.13089:689951	64.93056:9202 73.70773:8728 76.61803:9810 99.86578:10301 99.99063:9599 113.63332:8762 363.06598:43702	1703035	719942	998911	1422425	1525543	1456134	237121	71387	274839	5471.32	54713	146515
3-(3,4-dimethoxyphenyl)-7-hydroxy-4H-chromen-4-one	4'-O-methylisoflavones	299.122	[M+H]+	299.09	51.7	299.12204:1774862 300.12539:260781 301.12875:45031	51.87006:881 54.03452:1884 55.01854:2339 56.05013:1286 63.90958:936 67.80061:914 68.04996:1200 68.99755:1168 70.02916:17041 71.01327:3016 74.06053:1268 80.0499:10177 82.02927:5728 82.06526:2477 84.13048:969 84.95985:1742 85.02879:1435 92.04968:1709 96.04442:2478 99.00769:7129 99.04382:1221 99.05518:1919 100.03925:5281 103.08206:945 106.02852:1483 108.0443:12435 108.08044:1737 110.0236:1235 116.07…	403404	414044	524093	349819	249575	328573	214166	407626	222530	12185313	20781270	20793040
6,3'-Dimethoxyflavone	6-O-methylated flavonoids	283.077	[M+H]+	283.096	61.1	283.07758:1170323 284.08093:125889 285.08429:40004	50.93558:653 53.03928:1604 53.78384:798 54.00016:653 55.01848:985 55.05487:2681 55.28296:747 56.9655:4697 57.07049:1257 61.46291:759 65.03932:2171 69.03402:975 71.95232:1188 79.05433:854 81.03391:2473 82.8102:856 84.95998:3422 85.02866:1073 85.91185:798 89.59115:911 95.04945:1835 98.97534:5851 109.02874:1181 110.97499:1315 112.01489:787 116.9858:5152 120.98057:1013 121.02818:12299 121.03798:1363 …	5898117	8947704	16105456	10106895	12012832	11628362	1033983	2495648	862968	289512	514326	594211
Hispidulin	6-O-methylated flavonoids	323.072	[M+Na]+	323.05	81.7	323.07224:6961278 324.07559:1124276 325.07895:525988	59.81343:1921 67.52009:2007 95.89145:2742 103.01115:2740 103.05498:2477 185.04102:13043 323.07239:35122	75984976	35605396	85709872	66981524	66417928	67330504	7683304	11079827	6088132	3313728	4572766	2307483
Jaceosidin	6-O-methylated flavonoids	331.077	[M+H]+	331.082	83.8	331.07703:171961136 332.08038:25706148 333.08374:14059702	50.1934:21094 52.27368:21980 67.81618:19730 97.21277:25007 206.61949:26727 331.0777:377799	1631176704	1540031104	1425289344	1077602816	1101829632	1075027456	600955072	574586880	528493088	237099856	245960944	287149088
Bavachin	6-prenylated flavanones	325.09	[M+H]+	325.14	62.6	325.09003:2223739 326.09338:427494 327.09674:122813	50.88989:953 55.01865:3224 56.29263:1065 62.01924:979 65.03917:12450 71.01315:21116 72.01642:5793 75.04443:5187 88.71657:1377 89.02349:8068 90.02669:3095 91.05436:49738 91.58977:983 99.00784:5577 100.01136:1454 110.6867:1164 117.05431:8760 118.05757:5757 119.04879:70063 127.03838:6832 128.04184:4266 145.04869:2096 146.05176:1471 147.0433:57627 184.0827:1091 192.0937:2414	666.152	22617	6662	17570	13464	27438	3122846	3134468	2778413	16352066	15753258	16530434
Isofraxidin	7-hydroxycoumarins	245.041	[M+Na]+	245.04	67.2	245.04051:1177786 246.04386:142188 247.04722:32803	50.81275:645 52.64658:700 61.92343:722 66.55347:750 82.35966:752 94.29056:690 129.10448:1150 132.43642:790 137.12209:940 140.39561:808 200.0235:934 245.03838:1281	7684834	7207150	7183145	11845484	11096656	8234301	6683	6261	20629	65197	22703	31795
Cyanidin	7-hydroxyflavonoids	310.09	[M+Na]+	310.04	40.1	310.07483:1511826 311.07818:145060 312.08154:1626165	52.43149:10757 56.22771:10214 59.04967:18759 61.02869:13048 67.05469:13527 69.0339:25618 69.07027:482461 71.04955:155245 75.25266:11026 75.92571:11688 85.02855:79918 85.06498:19023 85.5801:12797 86.96381:12884 89.05973:36293 94.59607:13567 95.01263:35584 95.04894:25518 97.02876:16958 103.0391:25617 113.05946:173988 131.05968:16439 131.06961:243402 144.85501:12305	1086398	2020312	3472294	9636569	9029647	9119192	8297596	9370999	6055048	18948022	18077646	10921120
2-(3,4-dimethoxyphenyl)-7-methoxy-4H-chromen-4-one	7-O-methylated flavonoids	335.131	[M+Na]+	335.09	41.7	335.1315:25852166 336.13485:4286144 337.13821:678901	52.45255:6997 52.94381:7945 53.00281:16269 55.01846:57302 56.19463:6357 56.95643:6474 57.81759:6357 62.96318:6531 64.94255:7035 71.01315:332898 71.53282:6977 75.04428:41331 89.02345:101387 99.00765:79744 117.05429:91602 122.05548:8636 127.03851:101697 127.36619:7923 145.04892:18947 181.76791:8342 191.09161:8660 276.31339:10916	30199	72902	33116	77058	25288	79452	2285090	2330122	2478339	175341808	181716400	174071056
3'-hydroxygenkwanin	7-O-methylated flavonoids	301.051	[M+H]+	301.07	83.9	301.05142:1935351 302.05477:271723 303.05813:71866	61.22417:1059 62.29326:1050 75.50464:1086 76.32759:1343 84.61929:1120 84.95997:1267 109.55182:1190 112.10925:1184 174.9836:2628 210.21222:1321 262.08871:1335 301.05136:12973	166721	162409	105081	46617	99611	78606	16784836	24634000	12463087	5736298	11689134	4639992
4',7-Di-O-methylnaringenin	7-O-methylated flavonoids	323.072	[M+Na]+	323.09	75.7	323.07159:2678228 324.07494:711411 325.0783:179781	56.96546:3134 58.5119:1707 68.2304:2047 68.24557:1742 69.71529:1565 71.03027:1642 77.6306:1840 98.45239:1762 124.99088:1799 143.00085:8928 148.68762:2297 154.23877:1933 161.01114:7973 185.04161:4040 202.48921:2154 301.09045:2410 323.07199:14638	1633924	3348812	4116458	1005523	263999	904637	23735442	25667424	7655545	12592165	13107782	7764166
7,4-Di-O-methylapigenin	7-O-methylated flavonoids	299.108	[M+H]+	299.09	76.6	299.1084:1258416 300.11175:114586 301.11511:22839	56.96533:827 58.64647:657 61.79604:728 66.69238:806 70.5984:817 79.7754:810 84.95998:3137 96.9782:960 105.00227:844 108.63828:812 121.20296:806 299.1088:7514	5861	21263	9152	7828	14088	586.133	9736370	8896380	9944833	265561184	263453776	256228016
Casticin	7-O-methylated flavonoids	375.067	[M+H]+	375.1	74.4	375.06665:18034448 376.07:2931528 377.07336:2844027	52.1661:9556 56.27734:9377 72.75076:12000 73.51714:10746 73.61649:11020 75.58695:11885 78.12391:12047 78.20941:10693 84.94431:11145 93.06863:11736 102.7121:13874 375.06693:84862 375.11786:16010	35941128	27810368	29568954	19723410	9217098	15671351	74262504	88554448	103653808	160084384	158188304	171230480
Sakuranetin	7-O-methylated flavonoids	309.074	[M+Na]+	309.07	82.7	309.07422:944114 310.07757:263370 311.08093:40673	54.31042:742 55.01853:1112 56.96527:813 64.63673:818 65.03919:1931 68.99759:2801 69.03396:941 76.24463:829 91.05441:2898 101.74053:833 119.04916:5587 121.0282:24893 121.03749:1964 141.06964:998 147.04338:8090 155.0853:1915 161.05841:1367 165.06921:3179 168.05591:1010 182.0723:1107 183.08015:3042 184.94121:953 211.07469:3874 239.06964:1318 267.06549:1459 281.07864:6081 308.06412:1239 309.07452:704…	7642652	6977218	6828204	2354160	2559590	965938	1419589	1810622	1753635	498869	237697	171436
Fraxetin	7,8-dihydroxycoumarins	230.989	[M+Na]+	231.02	72.4	230.98886:4244601 231.99221:0 232.99557:354774	52.48762:12166 53.99876:13359 90.49609:15217 92.73972:18699 151.35686:14502 231.08264:63276	254339936	255446432	223991328	277826560	284726624	270883200	13716286	13872802	41474892	15616077	19406946	17884258
2-(3,4-dimethoxyphenyl)-5,6,7,8-tetramethoxy-4H-chromen-4-one	8-O-methylated flavonoids	403.155	[M+H]+	403.14	70.5	403.15518:2010176 404.15853:366728 405.16189:78120	52.90907:1023 54.62099:1150 86.57483:1214 88.46851:1331 91.61136:1231 98.90496:1283 101.81282:1254 137.23555:1251 146.02571:1379 151.8259:1202 152.25578:1191 159.65965:1382 167.03123:2483 176.29085:1323 213.07204:34204 221.74162:1352 357.11356:3253 403.15466:17036	6504	10871	650.381	650.381	650.381	650.381	38690	157838	73876	12420262	13582819	12708914
6-Demethoxytangeretin	8-O-methylated flavonoids	343.1	[M+H]+	343.11	79.3	343.10028:1083697 344.10363:150902 345.10699:0	51.02352:2377 53.0028:1012 55.01847:867 61.11459:880 61.96511:835 62.94759:799 62.98226:4808 79.01812:19457 97.02833:4149 107.01287:4799 125.02261:8421 143.03323:21256 153.01747:99846 153.02876:15043 178.74722:880 275.04959:1548 315.17542:985	729.456	7295	7565	729.456	729.456	729.456	150542	222386	161385	8589643	8385818	8385774
Lysionotin	8-O-methylated flavonoids	345.056	[M+H]+	345.09	77.6	345.05637:777197 346.05972:0 347.06308:323386	52.75348:1094 54.62199:1118 60.15313:1204 60.26743:1210 65.60172:1105 82.716:1325 85.93732:1312 115.48202:1299 120.70637:1556 191.02177:1668 284.33426:1434 345.15018:61194	10214	759.075	759.075	759.075	7591	759.075	1219962	1055999	1144335	5499743	3038502	3602058
(2R,3R)-3,7,4'-Trihydroxy-5-methoxy-8-prenylflavanone	8-prenylated flavanones	393.113	[M+Na]+	393.13	82.6	393.11313:11030219 394.11648:1831000 395.11984:336346	50.41225:1444 50.78406:1287 54.08295:1084 55.22527:1162 61.23615:1243 67.15287:1742 134.12114:1531 339.58255:1722 393.11285:43063	529.45	529.45	14888	5294	529.45	8081	3527784	3612316	3849257	79289480	84238656	84353920
Glabrol	8-prenylated flavanones	415.192	[M+Na]+	415.19	86.1	415.19162:1487737 416.19497:264014 417.19833:151315	62.9294:827 415.19281:75493	13451697	14151941	12197246	6981006	6806302	8090717	7842522	7849367	7183821	2013305	2111607	1570405
Isokurarinone	8-prenylated flavanones	439.192	[M+H]+	439.21	83.5	439.19162:1538457 440.19497:318992 441.19833:46446	63.42134:1073 66.33604:1063 66.47188:928 88.90318:1104 96.12592:1103 114.17073:1079 117.0522:1099 147.04352:1312 163.77229:1171 215.79176:1137 337.53329:1156 400.61172:1295 439.19257:94180	425081	499114	1386640	157673	428795	284968	2043681	3782893	3478047	12682920	5905968	12385913
Purpurin	8-prenylated flavanones	417.171	[M+Na]+	417.13	83.7	417.17096:3970326 418.17431:821592 419.17767:130184	56.10623:2105 56.59325:1737 109.81728:2047 110.07616:2126 417.17105:198259	35114664	34699160	32514154	21599764	20454638	21537446	18030794	16046425	17499338	8289151	8005422	8775291
Sophoflavescenol	8-prenylated flavones	391.098	[M+Na]+	391.11	87.6	391.09735:5779740 392.1007:1128478 393.10406:247789	61.86118:1383 67.10174:1411 68.59444:1653 87.84059:1531 147.34215:1618 149.02243:6259 185.65373:1522 219.05501:2499 384.33963:1911 391.04675:3224 391.0975:60021	594.648	5946	594.648	594.648	594.648	594.648	1715643	1716514	1704046	45525604	38065828	43490956
4-Vinylphenol	Alkylphenols	121.142	[M+H]+	121.148	99.5	121.14185:96782 122.1452:0 123.14856:0		266091	152942	82833	80962	81147	112835	2790.35	27904	30284	116980	120567	132734
5-Heneicosylresorcinol	Alkylphenols	405.633	[M+H]+	405.669	88.1	405.63269:67656 406.63604:0 407.6394:0		2803.18	2803.18	2803.18	31155	28032	42453	2803.18	2803.18	54609	121083	116860	62419
5-Heptadecylresorcinol	Alkylphenols	349.56	[M+H]+	349.562	99.5	349.55963:57097 350.56298:0 351.56634:0		69775	79356	50703	88246	28539	185772	2853.92	64418	2853.92	2853.92	2853.92	2853.92
5-Nonadecenylresorcinol	Alkylphenols	375.576	[M+H-H2O]+	375.6	94.2	375.57626:64280 376.57961:0 377.58297:186121		48188	3231.18	3231.18	34525	86958	113227	3231.18	3231.18	3231.18	3231.18	32312	3231.18
5-Nonadecylresorcinol	Alkylphenols	377.601	[M+H]+	377.616	97.5	377.60107:86302 378.60442:0 379.60778:0		2060.44	2060.44	57624	20604	92750	21365	145975	64717	158940	206020	2060.44	2060.44
Cyanidin-3-glucoside	Anthocyanidin-3-O-glycosides	449.105	[M]+	449.108	90.1	449.10553:2652686 450.10888:649224 451.11224:129644	56.65506:1007 57.03407:1685 61.02896:24919 68.99753:1067 69.03385:1485 73.02865:6961 81.03403:1455 85.02863:15924 91.03912:9596 93.61356:1022 97.02851:8378 99.04428:1343 109.02831:1221 114.40292:1397 121.02817:3764 125.67471:1162 127.0389:2367 133.02766:1118 145.04895:1531 153.01775:3528 165.0174:2049 183.02797:1467 254.19354:1476 258.05154:1766 287.05344:287122 449.1749:12237	31662880	31625854	30642992	18778814	18797864	18543576	33199910	32492432	33476250	25340282	26216298	26570078
Cyanidin 3-O-(3'',6''-O-dimalonyl-glucoside)	Anthocyanins	621.436	[M+H]+	621.477	85.7	621.43622:150073 622.43957:0 623.44293:0		322287	419005	701742	33822	77159	36160	367501	455909	374437	1040829	616261	1074559
Cyanidin 3-O-(6''-dioxalyl-glucoside)	Anthocyanins	592.369	[M+H]+	592.416	82	592.3692:332255 593.37255:113300 594.37591:0		149463	420295	523665	217947	515730	609606	2931293	2753351	2438905	2389728	1642889	2225217
Cyanidin 3-O-(6''-malonyl-3''-glucosyl-glucoside)	Anthocyanins	697.54	[M+H-H2O]+	697.572	90.1	697.53973:498387 698.54308:134370 699.54644:96892		37206	32222	40909	14185	14612	7806	9154	2038059	2654137	1695042	4709622	2619339
Cyanidin 3-O-galactoside	Anthocyanins	449.392	[M+H]+	449.385	99.1	449.39157:70368 450.39492:0 451.39828:0		44507	2700.43	2700.43	96510	58566	58680	27004	2700.43	47181	40059	2700.43	30499
Cyanidin 3-O-xylosyl-rutinoside	Anthocyanins	727.674	[M+Na]+	727.641	90.1	727.67377:22415 728.67712:0 729.68048:0		30921	23201	17081	25072	1411.54	1411.54	16556	14115	1411.54	1411.54	1411.54	1411.54
Delphinidin 3-O-(6''-acetyl-galactoside)	Anthocyanins	507.385	[M+H]+	507.421	88.6	507.38504:297811 508.38839:57582 509.39175:0		601469	381645	540532	38164.5	38164.5	38164.5	1769853	783119	1847227	673028	1077540	1666606
Delphinidin 3-O-galactoside	Anthocyanins	465.41	[M+H]+	465.384	93.3	465.41013:82740 466.41348:0 467.41684:0		42262	35977	16789	23361	32490	27633	226430	438896	436472	34161	8834	7068
Malvidin 3-O-(6''-acetyl-galactoside)	Anthocyanins	535.456	[M+H]+	535.474	96.2	535.45636:261787 536.45971:63843 537.46307:0		44648	5224	10948	339.24	3392	14543	339.24	465286	1419978	919415	937189	1312361
Malvidin 3-O-(6''-p-coumaroyl-glucoside)	Anthocyanins	639.621	[M+H]+	639.58	85.6	639.62134:38739 640.62469:0 641.62805:0		98890	56252	45383	94587	65024	33174	1898.49	52784	18985	1898.49	1898.49	1898.49
Malvidin 3-O-galactoside	Anthocyanins	528.86	[M+H]+	528.89	91.3	528.86005:132788 529.8634:92051 530.86676:0		2169.7	2169.7	2169.7	30806	21697	94700	222694	143446	227207	400270	250458	65075
Pelargonidin 3-O-arabinoside	Anthocyanins	403.313	[M+H]+	403.36	82.1	403.31265:128163 404.316:0 405.31936:6123394		158540	558531	189810	65590	149629	91348	807960	276697	326542	311229	760304	785971
Pelargonidin 3-O-galactoside	Anthocyanins	433.397	[M+CH3OH+H]+	433.385	98.3	433.39651:101197 434.39986:0 435.40322:134334		33256	3325.64	3325.64	58710	107079	220303	3325.64	3325.64	56117	3325.64	3325.64	37705
Pelargonidin 3-O-glucosyl-rutinoside	Anthocyanins	741.712	[M+H]+	741.667	82.9	741.7124:21998 742.71575:0 743.71911:0		25034	30167	23799	15729	1572.91	1572.91	1572.91	1572.91	1572.91	1572.91	1572.91	1572.91
Pelargonidin 3-O-sambubioside	Anthocyanins	656.527	[M+H]+	656.5	92.9	656.52661:176684 657.52996:57679 658.53332:17676		72134	86130	57951	95108	65059	23749	675700	668502	731329	1084466	1098553	1116993
Peonidin	Anthocyanins	301.283	[M+H]+	301.271	98.5	301.28308:54133 302.28643:20699 303.28979:0		111054	160464	87488	177323	163798	156622	270753	235104	185011	67784	29316	52528
Peonidin 3-O-diglucoside-5-O-glucoside	Anthocyanins	787.729	[M+2H]2+	787.693	88.5	787.72876:56287 788.73211:0 789.73547:0		76226	105763	24464	29664	53032	59223	16023	15419	21155	1541.91	1541.91	17316
Benzoic acid	Benzoic acids	145.049	[M+Na]+	145.03	62	145.04883:31278090 146.05218:2774717 147.05554:738358	53.00286:9154 53.0393:8415 55.01851:21791 56.96549:10905 57.0342:5533 60.04232:4631 61.48727:4222 62.92951:8223 69.03383:14987 83.82169:5305 145.02818:5607	19431052	18998772	10300643	10793731	20316098	7950301	234140080	200449392	189761328	173085952	144701120	200779584
Pyrocatechol	Catechols	111.039	[M+H]+	111.044	66.1	111.03902:49486452 112.04237:3086267 113.04573:1434956	51.54362:19099 51.9323:20941 51.99826:21346 53.08149:18102 53.11826:17283 54.54393:17106 56.55203:18640 56.96548:138356 57.40914:26363 62.9995:16950 65.03085:20933 66.57928:19779 67.51015:25414 96.99368:21471	307957952	292328672	306556896	277500448	133259160	276701056	174152176	168538112	173734912	69405784	128132072	127802096
Cinnamoylcholine	Cinnamic acid esters	234.111	[M]+	234.148	57.7	234.11089:2123427 235.11424:322167 236.1176:74581	51.02364:1241 53.03707:1044 53.03916:6342 55.5364:998 63.65716:1022 67.02438:1069 91.05427:17246 93.06997:6397 95.04906:4481 103.0541:68027 117.05653:2235 118.06487:13002 120.08035:39597 122.54968:1183 124.94217:1083 128.04906:5533 132.88264:1252 146.05911:4612	125786	101962	142706	148820	217543	265216	1299470	1100724	1089496	15730252	15655430	15883788
1-Cinnamoylpyrrolidine	Cinnamic acids and derivatives	202.075	[M+H]+	202.12	63.9	202.07494:21482648 203.07829:10700377 204.08165:0	58.99855:20896 71.01326:26541 77.00874:14162 77.11859:11630 83.0161:65098 85.01369:21476 88.00842:32531 94.36448:12271 97.01321:22843 99.00742:14310 103.02401:100498 106.01868:17970 113.00852:19942 121.03436:52644 131.01834:98084 147.0132:33586 154.90163:16888	170853	82583	102590	229868	95859	106811	27606896	29583820	27417568	149267408	159506704	234438768
Piperlotine A	Cinnamic acids and derivatives	254.098	[M+Na]+	254.11	62.7	254.09836:6764614 255.10171:674345 256.10507:151740	66.90924:5127 74.12907:5100 78.92819:5202 89.6981:5385 94.60681:5151 111.54881:5259 172.258:5371 213.07193:37094 254.09814:16766	23840	66731	105380	271846	253074	295957	4421952	2567426	4483242	33276662	71390928	68944864
2'-O-methylisoliquiritigenin	Cinnamylphenols	293.121	[M+Na]+	293.08	55.5	293.12125:8316914 294.1246:110875328 295.12796:44936328	54.24352:4322 59.04954:5231 59.92816:4061 67.0546:11161 69.03387:8269 69.07032:101733 69.07384:10177 71.04958:62976 75.09774:4680 83.58076:5034 85.02864:23836 88.38932:5325 89.05991:10584 89.41811:4999 95.04902:7420 113.05976:36579 131.06978:45925 135.68636:5386 148.02098:6745 197.87827:5774	116489416	124597344	128471232	350179712	354176608	353404416	52282432	60398444	45751628	26500414	30725002	74629064
4'-hydroxy-2',4,6'-trimethoxychalcone	Cinnamylphenols	337.088	[M+Na]+	337.11	80.4	337.08777:7873130 338.09112:1180658 339.09448:229018	85.02856:4554 175.03616:6747 181.04857:10134 185.04103:8753 203.03011:6996 337.05322:4355 337.08795:82183 337.12738:4943	71714728	53332056	66639496	46160352	46236832	44255344	49918392	48922336	51967332	13901696	14417733	9103538
Caftaric acid	Coumaric acids and derivatives	335.035	[M+Na]+	335.03	80.4	335.03525:404099200 336.0386:46240800 337.04196:29573324	51.71101:12351 57.11906:13219 59.76271:12476 63.6842:12412 64.05984:12987 78.98203:14698 87.49593:13495 190.40388:15962 335.03534:122753 335.06989:26876	6416873984	6540696064	6038731776	5504249344	5237702144	2388858112	4805805568	4992814592	4245283584	2230906368	2126159104	2175068672
Ethyl caffeate	Coumaric acids and derivatives	231.083	[M+Na]+	231.06	75.4	231.08253:51029676 232.08588:5899376 233.08924:1164590	66.68434:29656 80.38029:32250 98.22094:31889 103.91666:31084 231.08234:110471	609395	1150765	1464297	322556	91493	278722	181134144	122727608	298484192	531451520	519056512	578879168
Methyl rosmarinate	Coumaric acids and derivatives	375.103	[M+H]+	375.1	88.4	375.10233:10335238 376.10568:1950068 377.10904:256376	76.06608:2070 89.89339:2083 90.78734:1967 95.13865:1967 108.18555:2116 111.03224:1802 161.1591:2223 161.18193:2142 375.10318:66734	370439	370439	370439	370439	370439	370439	3704393	3745129	3944074	80953584	80116384	81813496
Paprazine	Coumaric acids and derivatives	306.116	[M+Na]+	306.11	62	306.11652:47607928 307.11987:53444864 308.12323:9575229	52.96831:34935 53.03931:79482 54.01989:31134 54.81942:31942 55.01859:77956 56.05019:72612 56.6694:32521 57.03419:95094 58.02938:45972 58.44459:36952 59.03711:40292 61.62058:34518 66.69795:35889 68.0499:68997 69.03388:247932 70.02911:78999 70.06576:60754 71.01351:53229 71.04927:46753 73.02873:58688 74.02407:96365 74.06006:92893 78.95277:34491 80.04958:104804 81.03387:116868 82.02896:230869 83.0494…	1436757	4783552	5020728	482544	1609164	745722	133985104	132262624	72141104	353812448	344281664	342430624
Rosmarinic acid	Coumaric acids and derivatives	163.038	[M+H-C9H10O5]+	163.04	71.9	163.03804:3372513 164.04139:505828 165.04475:467505	51.02354:9032 52.35925:1397 53.00287:5815 53.03923:10495 55.0184:2706 56.96544:3972 62.01566:4368 63.02347:92601 71.01336:1905 71.9523:2178 79.05467:3562 89.0105:1417 89.03875:129205 95.04914:7247 117.03358:9002 134.54381:1728 135.0433:9079 145.02785:4014 153.18649:1921 163.03831:4379	844211	769388	912880	1103476	687542	583676	24391242	24377960	24907024	94475008	102992584	112221224
Fraxin	Coumarin glycosides	371.051	[M+H]+	371.09	45.1	371.0506:2406860 372.05395:423051 373.05731:146916	57.88353:1329 59.4211:1354 78.08855:1509 115.14882:1453 135.90773:1763 145.97896:1733 179.767:1797 180.46106:1722 220.66835:1894 234.87241:1609 241.35925:1620 297.24496:2092 357.9361:1916 371.05093:4920	1.93494e+06	1.93494e+06	1.93494e+06	1.93494e+06	1.93494e+06	1.93494e+06	35953364	39136508	25130270	19776848	19797988	19349434
Skimmin	Coumarin glycosides	347.035	[M+Na]+	347.07	81.4	347.03537:40025236 348.03872:8647842 349.04208:5074211	53.62967:7707 64.46075:8199 74.68414:10162 111.77174:8925 185.0401:14580 209.94185:9754 238.28697:10301 327.9906:9769 347.03442:19054 347.04398:14419 347.0928:389318	27559232	28567390	531225888	28667168	27613224	38195184	304042592	336371872	332323712	104084280	88803400	86811720
7-hydroxy-2,3-dihydrocyclopenta[c]chromen-4(1H)-one	Coumarins and derivatives	203.09	[M+H]+	203.07	53.5	203.09018:46740480 204.09353:6161791 205.09689:529479	51.97963:21328 53.00281:45917 53.03918:61469 55.01844:45196 55.05478:299015 57.03404:92315 57.577:23807 65.03902:329472 67.05465:164694 68.99756:42149 69.034:112803 70.61199:16865 77.46243:21069 78.82947:22892 83.04939:250630 84.72863:24111 85.02848:88422 93.03326:48818 95.04916:51815 97.02818:85108 100.53024:18889 103.89293:20074 111.04378:72846 123.44482:20880 124.68128:22331 139.03879:25582 16…	23232250	13652673	27888578	12644797	14016864	12684765	212991216	135935728	92596672	632399424	618569536	153837424
9-(4-chlorophenethyl)-3,4-dimethyl-9,10-dihydrochromeno[8,7-e][1,3]oxazin-2(8H)-one	Coumarins and derivatives	392.093	[M+Na]+	392.11	70.7	392.09299:4853102 393.09634:916893 394.0997:201870	55.79483:2063 58.03145:2250 62.67458:1984 64.79531:2105 85.02835:3506 137.1273:2411 149.02222:4692 203.05139:8382 211.6694:2642 230.04086:33279 272.08203:2586 392.09235:130165	11396096	8915382	7796490	32951616	32914690	32868930	2666954	4915102	3480608	84587	480930	215919
Angelol A	Coumarins and derivatives	399.161	[M+Na]+	399.142	83.8	399.16068:1123313 400.16403:176917 401.16739:30237	57.45288:827 58.14466:987 58.40698:812 58.57436:783 62.73249:970 76.75361:873 98.61627:1088 108.2549:907 137.16249:1053 399.16104:37769	8107531	8840981	6453162	4180094	3659248	4075970	2706616	2315300	1190870	10513.5	10513.5	105135
Citropen	Coumarins and derivatives	229.046	[M+Na]+	229.05	48.9	229.0459:4921317 230.04925:360439 231.05261:811320	62.25098:2167 77.11786:2208 87.08562:2571 110.00942:2317 140.18217:2967	350361	396529	335445	268467	223130	106502	33984324	46666908	31008538	46419976	76066016	40251140
Coumarin	Coumarins and derivatives	147.043	[M+H]+	147.04	63.9	147.04326:10082678 148.04661:1040565 149.04997:446361	51.02356:8293 53.00284:18710 54.45435:2983 54.66228:3309 55.27507:3757 59.71343:3962 61.98351:3293 63.02342:14410 63.37966:3770 64.55686:4074 64.9278:21550 65.03909:214886 75.02336:21078 79.28393:3881 83.04435:4092 83.52714:4442 89.03883:5184 91.05428:95797 105.04372:4678 119.04884:19362 130.42531:4362 147.04276:10430 147.49969:3953	58230	71131	128719	85185	8500	43354	1908250	2046602	1618212	69491880	69122984	71475456
ethyl 2-((4-methyl-2-oxo-2H-chromen-7-yl)oxy)propanoate	Coumarins and derivatives	277.101	[M+H]+	277.11	46.9	277.10138:27000694 278.10473:8967808 279.10809:19507944	53.03931:26240 54.03448:20028 54.33987:19720 54.53788:22260 55.01854:22534 56.05:42445 66.21436:21852 67.05459:35385 69.03393:107254 70.0293:47892 71.04951:20212 72.04464:35572 74.02408:52512 77.8532:20599 80.04967:61620 81.03382:164978 82.02909:153583 83.0493:26609 84.04476:38700 87.03165:25418 87.0556:79463 91.06509:24087 95.04915:90345 96.04446:99213 97.02852:188876 98.02341:32642 108.04437:97…	127284960	213320672	135090880	138869472	132938688	137835360	102982168	380032768	412784480	114984088	212564240	323211200
Herniarin	Coumarins and derivatives	177.054	[M+H]+	177.055	58.7	177.05388:861916 178.05723:69464 179.06059:265004	50.0158:986 51.02362:1364 51.23992:645 52.0315:1841 52.46122:689 53.00289:751 53.03924:3612 56.91196:572 56.96552:3337 63.02353:18152 65.03918:1698 78.04684:14404 89.03883:39206 91.05444:1739 95.04927:2355 97.00766:1591 105.03333:2935 106.04165:1367 117.03336:4449 134.03539:1830 145.02765:2073 149.05878:910	5493308	11474339	3964405	3913866	9064820	4194686	3260080	5449239	4818222	814975	1551282	588654
Phebalosin	Coumarins and derivatives	259.065	[M+H]+	259.1	69.7	259.06448:2405502 260.06783:334013 261.07119:760499	54.87284:3365 55.85093:3519 61.11809:3740 68.98277:5953 71.17643:3885 86.99281:14911 90.97803:5505 103.02377:14656 105.00333:10584 113.00812:12370 115.19194:4170 121.03401:10571 128.91138:4208 129.32716:5050 130.78258:4328 131.01839:69828 137.22005:4017 147.01306:20692 149.02916:8932 163.60744:5570 175.04414:15179 232.85429:4329	54999	41220	141027	4752	26669	12747	21342648	25838674	13054529	1090698	1263923	445525
Suberosin	Coumarins and derivatives	267.095	[M+Na]+	267.1	82.6	267.09525:672866 268.0986:79195 269.10196:22065	52.8483:610 56.96541:886 119.54368:808 123.96899:829 155.00635:1651 167.70015:906 267.09607:2332	5555241	6240678	5316340	5831710	5978036	6371968	2396496	5966403	5631222	4407404	4265510	2323231
Toddalolactone	Coumarins and derivatives	309.129	[M+H]+	309.13	77.5	309.12915:12536816 310.1325:2006972 311.13586:201389	56.44448:1238 56.7373:1275 61.97979:1229 86.55122:1451 94.47662:1249 95.61701:1298 98.39918:1601 113.00093:1647 133.73999:1659 142.39859:1497 219.06197:2386 234.08508:19496 267.7532:1782 287.65891:1520 309.12921:43036 309.16483:2755	100068216	95402536	88309312	1786831	1854260	1922118	1131462	641988	821926	595908	562973	434316
Curcumin	Curcuminoids	369.381	[M+H]+	369.38	99.8	369.38135:281994 370.3847:0 371.38806:0		59243	109217	182435	244221	270766	77258	1783092	1866264	1704614	716444	394029	665882
Demethoxycurcumin	Curcuminoids	339.343	[M+H]+	339.354	98.1	339.34308:324314 340.34643:47646 341.34979:0		232191	206420	339926	121968	186834	117511	2019830	2020447	1238584	1320330	2821241	2841906
3-Hydroxyphloretin 2'-O-glucoside	Dihydrochalcones	453.395	[M+H]+	453.409	97.8	453.39523:110801 454.39858:28266 455.40194:13170		799108	472802	440562	365419	820102	773191	686356	661348	300161	618419	783004	273645
3-Hydroxyphloretin 2'-O-xylosyl-glucoside	Dihydrochalcones	585.529	[M+H]+	585.523	99.3	585.52942:757739 586.53277:257872 587.53613:77570	51.88577:984 53.47323:1015 58.69881:1085 67.42293:1046 69.96497:1185 81.07089:1114 88.37147:1074 106.32:1303 292.87473:1352 304.25928:44212 322.50562:1417	2782	3395	2364	236.398	236.398	2645	4565169	4725723	4647853	2697606	2728108	2648395
Phloretin 2'-O-glucuronide	Dihydrochalcones	451.394	[M+H-H2O]+	451.393	99.5	451.39389:71925 452.39724:0 453.4006:0		3929.76	3929.76	3929.76	95686	130763	47085	55826	39298	61091	65749	43370	63706
Phloretin 2'-O-xylosyl-glucoside	Dihydrochalcones	569.574	[M+H]+	569.524	80.1	569.57361:75014 570.57696:0 571.58032:0		3479.96	3479.96	3479.96	3479.96	3479.96	3479.96	43342	137471	55965	109181	68091	34800
Phloridzin	Dihydrochalcones	437.382	[M+H]+	437.409	93.3	437.38242:44653 438.38577:0 439.38913:0		160824	95667	71844	259497	187747	150148	177093	272515	78901	94190	52380	74421
Dihydroquercetin	Dihydroflavonols	305.205	[M+H]+	305.252	82.4	305.20502:104142 306.20837:0 307.21173:0		1387.43	1387.43	21455	1387.43	1387.43	15455	1387.43	1387.43	13874	246880	240277	291386
(-)-Epigallocatechin (EGC)	Epigallocatechins	329.082	[M+Na]+	329.064	82.3	329.08221:18800984 330.08556:2554189 331.08892:602618	50.26092:5450 74.84583:6285 79.93602:5455 157.08784:6240 329.08218:94574	41043	9577	7859	5625	26383	18099	42076672	42007084	43108876	211696208	208551040	211557440
(-)-Gallocatechin	Epigallocatechins	306.995	[M+H]+	307	59.3	306.99515:2205607 307.9985:249612 309.00186:158975	50.64463:1374 51.03159:1375 51.21495:1305 52.44884:1598 54.44437:1210 54.96862:1276 55.05473:2259 55.25806:1237 56.96532:127992 71.01327:2208 71.95211:2512 74.97561:2927 84.95986:5873 85.06499:3046 100.99099:10587 109.02781:1720 110.97504:7885 113.316:1832 119.00136:6859 128.98529:17630 144.98016:7502 146.99557:28875 162.99048:14712 165.00607:15686 172.97427:4026 178.98376:1983 181.00101:4059 183…	7684830	7605842	13479314	26033618	16018064	26099854	760584	760584	760584	760584	760584	760584
(-)-Epigallocatechin 3-O-gallate	Flavanols	459.367	[M+Na]+	459.372	99.3	459.36682:74596 460.37017:0 461.37353:0		3019.42	3019.42	3019.42	150008	171931	74773	116286	127836	40394	30194	3019.42	3019.42
(-)-Epigallocatechin 3-O-glucuronide	Flavanols	483.406	[M+H+CH3CN]+	483.392	97.7	483.40616:272268 484.40951:76890 485.41287:0		1740800	1645594	1791647	1727810	1861048	1640051	1625584	1817275	1701803	1338464	1748384	1039635
(+)-Catechin	Flavanols	291.251	[M+H]+	291.268	97.2	291.25159:568300 292.25494:135760 293.2583:33535	50.82067:665 51.64364:712 57.07055:6632 60.19336:789 71.08604:1326 80.73817:839 89.06:3180 156.55817:966 234.14685:898	4733932	4323844	4934384	4650548	4493409	4852124	4399250	4204175	4657718	3743521	3767499	3817047
(+)-Catechin 3-O-gallate	Flavanols	443.354	[M+H]+	443.372	96.4	443.35376:2312882 444.35711:701960 445.36047:119843		7740493	9346338	13309626	401721	308351	399127	11122222	15719211	12286886	13932085	12860456	12560571
3'-O-Methylepicatechin	Flavanols	305.286	[M+H]+	305.295	99.2	305.2861:50940 306.28945:0 307.29281:0		221390	263437	141265	290522	261378	207611	237540	228873	186045	106094	196462	108499
4',4"-O-Dimethylepigallocatechin 3-O-gallate	Flavanols	487.38	[M+H]+	487.425	83	487.37985:1526118 488.3832:597934 489.38656:0		4080718	1761877	4240783	55079	78183	44139	8418101	9189545	6983612	6862345	3875666	7992018
4'-O-Methyl-(-)-epicatechin 3'-O-glucuronide	Flavanols	481.398	[M+H]+	481.419	95.6	481.39758:71041 482.40093:19604 483.40429:0		39884	83368	90755	305767	398155	216540	59704	38045	36843	31063	8782	10450
4'-O-Methyl-(-)-epigallocatechin 3'-O-glucuronide	Flavanols	497.376	[M+Na]+	497.418	84.5	497.37576:89389 498.37911:0 499.38247:0		5136.65	5136.65	60457	78115	70081	192780	220015	5136.65	51366	94441	62152	5136.65
4''-O-Methylepigallocatechin 3-O-gallate	Flavanols	473.351	[M+H]+	473.398	81.7	473.35056:68662 474.35391:64088 475.35727:11888		183.967	183.967	183.967	1840	6297	3302	125740	98038	94136	432993	404939	442177
Epicatechin 3'-O-glucuronide	Flavanols	467.347	[M+H]+	467.392	83	467.34668:296163 468.35003:105622 469.35339:28318		120226	137907	79661	12481	3934	6558	1858835	1666386	1820534	1661749	1647961	1591791
Epigallocatechin 3-O-gallate-7-O-glucoside-4''-O-glucuronide	Flavanols	797.658	[M+H]+	797.636	94.7	797.65833:423956 798.66168:238993 799.66504:280366	64.85992:1479 72.00272:1714 80.94817:9054 84.52247:1460 88.06884:1534 95.08571:1986 113.76646:1545 138.0531:1448 140.10208:1739 173.23312:1659 184.07236:54004 185.07562:5617 238.49797:1572 439.25385:2957 493.42313:6499 515.40588:6139 524.47595:2875 569.44946:2427 584.8504:2036 603.53302:2072 625.52081:1846 736.29895:3186 779.53723:5220 797.5498:5731 797.6601:72067	1022896	719886	770979	454185	642778	806223	3158016	2630382	3149512	2902966	2376817	2010025
Theaflavin 3,3'-O-digallate	Flavanols	869.702	[M+H]+	869.702	99.6	869.70178:115821 870.70513:72749 871.70849:33160		3076	5949	2226	2592	5909	2427	9655	222.643	222.643	524257	494307	519085
2-(3,4-dihydroxyphenyl)-3,5,7-trihydroxy-4H-chromen-4-one	Flavanones	303.069	[M+H]+	303.05	66.3	303.06931:9923602 304.07266:1290107 305.07602:298371	53.03923:8248 55.01851:13277 57.03407:29889 61.02889:4478 69.03419:6266 71.04952:13154 79.05444:3908 81.034:9808 85.02853:20108 91.06843:3250 92.89713:3971 95.01285:43004 95.04929:3634 97.02844:6356 99.04413:28814 109.02799:10214 111.00767:5599 111.04377:5297 113.02357:4284 123.04369:11917 127.03859:104730 135.04369:5491 139.03851:4286 151.03831:5361 155.03308:8888 165.05617:3706 169.04909:7115 1…	29837508	24033854	28843128	80575600	80472880	85159552	151035	159061	323220	108239	173618	315334
5,7-dihydroxy-2-(4-hydroxyphenyl)-2,3-dihydro-4H-chromen-4-one	Flavanones	273.074	[M+H]+	273.08	92.1	273.0744:1462478 274.07775:329687 275.08111:0	53.00288:922 53.03945:1500 55.01858:1894 55.09119:735 56.79709:851 56.96544:1295 57.80629:684 65.03918:3079 67.01842:8407 68.99755:6960 69.034:8647 74.611:872 79.01814:1294 83.01285:1576 84.96:1056 85.02857:965 91.05445:27337 92.99762:1223 93.80294:769 95.04919:4629 95.95035:860 97.02873:4317 107.04915:2412 111.00787:1299 119.0489:33070 123.0437:2346 125.02324:1092 147.04346:17700 153.01761:81527…	12165231	12096871	11854324	6532179	6380508	6576298	12086284	13624171	11696036	9679686	9245688	6533136
Butin	Flavanones	273.02	[M+H]+	273.07	68.2	273.02011:7554950 274.02346:577574 275.02682:1351146	56.96539:5689 59.63446:4302 64.96152:4441 69.03371:4354 72.03873:5053 73.53985:4576 75.28617:4841 273.02042:18018	30783794	15864579	31303820	60567312	56593496	57466536	12826089	3284923	2699181	952862	982539	410651
Dihydroluteolin	Flavanones	311.072	[M+Na]+	311.05	86.2	311.07211:1824766 312.07546:215925 313.07882:102413	60.71319:1012 61.63551:850 63.36387:917 66.62462:937 93.24614:960 102.94209:922 112.43327:1003 146.68234:1082 149.0201:1325 311.07138:23969	14496498	20728250	16970754	9449889	4331489	9249534	2594477	946481	1967096	1004345	1155365	2676797
Liquiritigenin	Flavanones	279.069	[M+Na]+	279.06	63.3	279.0694:35261860 280.07275:3179730 281.07611:405941	51.80247:16007 53.00297:29743 53.03918:152942 55.01846:137558 57.03407:111992 59.46285:17134 60.11464:16130 61.02871:17770 62.22614:18126 63.18517:17399 65.92368:18808 69.03391:397023 71.01317:330684 71.04957:39064 73.02876:33649 81.03372:196366 85.02855:209998 87.54765:19055 89.02344:70584 97.02838:733679 99.00732:23421 99.04386:82825 109.02836:43157 118.05849:26090 127.03839:85418 138.87494:206…	142597104	101101408	96813472	240396432	226926144	226486640	82968808	93313680	28637828	34376752	62246572	45569968
Naringenin	Flavanones	295.033	[M+Na]+	295.05	57.3	295.03247:265813 296.03582:2243072 297.03918:0	53.03923:43402 55.01861:66026 55.05487:27895 56.05013:41489 57.0341:27722 67.05479:42892 67.56366:20359 67.77395:23099 69.03408:141436 70.02934:57520 71.013:25293 72.04488:93825 74.02412:72059 79.05472:28137 80.04992:100808 81.03391:215702 82.02916:216343 82.06545:41154 83.04964:50125 84.04488:104001 85.02341:19850 85.02879:89215 86.02394:43078 87.03195:34761 87.0556:162091 88.03985:38718 94.0653…	630635	673075	901856	567232	438942	551567	211347	108660	183154	31401	3140.12	3140.12
Silydianin	Flavanones	483.142	[M+H]+	483.13	47	483.14197:3250109 484.14532:525730 485.14868:0	53.82681:3204 62.9823:205085 63.40521:3543 96.51339:3616 142.42952:3622 144.98625:8896 158.96565:23049 191.02824:85474 201.09398:3709 205.00775:17090 205.0544:3277 219.02164:3896 223.4751:3758 247.01752:4840 293.0596:82397	204003	142145	318587	102156	28710	50655	30462	2871.01	2871.01	17742826	18997614	20180062
8-Prenylnaringenin	Flavanones	341.395	[M+H-H2O]+	341.37	93.5	341.39529:67748 342.39864:0 343.402:0		33314	52788	30572	12896	27002	20673	349630	276036	357764	404836	413471	451985
Eriodictyol	Flavanones	289.272	[M+H]+	289.252	95.9	289.27206:157679 290.27541:23553 291.27877:14289		809878	794685	775552	780980	799920	680918	1172031	1119636	1343917	1215617	1311378	1024560
Hesperetin	Flavanones	303.27	[M+H]+	303.279	99.3	303.27029:74312 304.27364:27547 305.277:0		368644	408646	369431	367572	356954	176261	314409	324955	420538	368957	294069	270498
Homoeriodictyol	Flavanones	303.287	[M+H]+	303.279	98.9	303.28738:163572 304.29073:177163 305.29409:48067		501887	506332	996107	414086	699691	635055	1495149	1565786	1499914	641280	1536540	1301503
Isosakuranetin	Flavanones	287.268	[M+H]+	287.279	98.7	287.26761:76143 288.27096:6456004 289.27432:1274996		355040	402095	406944	257527	311739	315158	350322	354980	474419	308220	276016	439697
Naringenin 7-O-glucoside	Flavanones	435.399	[M+H-H2O]+	435.393	99.2	435.3989:138812 436.40225:137170 437.40561:0		2478.38	55458	2478.38	57519	141989	252412	2478.38	59112	51466	37181	91616	24784
Pinocembrin	Flavanones	257.257	[M+H]+	257.253	99.8	257.25711:66346 258.26046:379805 259.26382:63109		241362	257540	232811	327729	161649	297247	262965	149522	240606	242373	133302	142359
(2R,3R)-2-(3,4-dihydroxyphenyl)-3,5,7-trihydroxy-2,3-dihydro-4H-chromen-4-one	Flavanonols	327.045	[M+Na]+	327.05	81.9	327.0455:10110856 328.04885:1910823 329.05221:1422844	53.01828:1980 56.85916:1986 67.93766:2151 68.80795:2511 70.72218:2739 84.26904:2153 89.97817:3001 121.02789:6139 327.04633:30268	17828974	18169468	17770478	7997571	8179820	7793804	80907896	80280744	80461816	5821678	2801648	3884866
Dihydrokaempferol	Flavanonols	289.069	[M+H]+	289.071	57.2	289.06897:972564 290.07232:109588 291.07568:75846	52.26359:751 53.03925:1173 53.81218:680 54.31584:692 55.01847:1004 65.0391:3742 67.01829:1049 68.99745:4791 79.05455:1027 89.039:874 90.97694:2115 91.05443:8766 95.05009:976 95.08643:789 96.6181:834 103.05383:1168 107.04232:1753 107.04908:20551 115.0539:2165 117.06873:847 119.04897:3079 121.02803:11563 121.6754:828 131.04878:1762 131.08511:1243 141.06953:6233 144.056:884 145.06415:1355 147.0433:2…	4678166	5017594	2741571	2846499	2481986	2239100	10925855	12392786	9843755	10439624	13495812	4484960
5,7-dihydroxy-8-(1-(2-hydroxyquinolin-3-yl)-3-(4-methylpiperazin-1-yl)-3-oxopropyl)-2-phenyl-4H-chromen-4-one	Flavones	552.226	[M+H]+	552.21	52.5	552.22583:1296975 553.22918:318686 554.23254:61144	50.11439:980 51.87575:996 52.1358:1129 55.4533:850 57.03415:4527 66.5402:995 76.90523:1161 83.74762:1127 85.02862:1588 86.09679:1602 89.02388:1587 89.33581:1276 94.49372:1239 105.06953:4170 107.30527:1192 109.88811:1195 110.32816:1414 120.83279:1398 131.04868:1672 133.06432:56017 137.05934:39775 145.04884:7800 145.57494:1326 150.06781:2456 157.75269:1265 159.08022:2479 163.07463:4499 165.09042:61…	9025840	8288204	7911258	5946792	5984731	6089340	8119100	7381442	8021186	4528540	2579550	4652426
Baicalein	Flavones	271.077	[M+H]+	271.06	76.4	271.07727:3955124 272.08062:499590 273.08398:443607	57.5769:2037 84.16187:2367 96.8595:2958 97.87251:2929 123.63435:2512 126.8518:2612 206.06174:2834 271.07712:11487	88078	159195	300755	5683392	5111705	5647066	39067332	37707036	37868380	285642912	279394208	281776512
5,6-Dihydroxy-7,8,3',4'-tetramethoxyflavone	Flavones	375.309	[M+H]+	375.341	90.2	375.30872:66564 376.31207:9733 377.31543:102276		333057	324701	380055	295241	348216	353702	316705	361790	411837	345173	343641	302591
6-Hydroxyluteolin	Flavones	303.23	[M+H]+	303.236	99.7	303.23029:88562 304.23364:44442 305.237:0		81303	60517	93931	126186	58276	67787	151313	107547	223557	517918	335298	431448
Apigenin 6-C-glucoside	Flavones	433.363	[M+H]+	433.377	97.5	433.36282:87812 434.36617:0 435.36953:60020		156306	321776	207615	351562	211669	371876	462554	630966	323422	335762	385842	216311
Apigenin 7-O-diglucuronide	Flavones	623.449	[M+H]+	623.485	88	623.44904:127884 624.45239:37977 625.45575:0		369674	242962	446168	387021	203072	343168	278014	741552	494282	786601	740907	766819
Apigenin 7-O-glucuronide	Flavones	447.312	[M+H]+	447.361	80.3	447.31152:671340 448.31487:151142 449.31823:187093	57.07051:24482 69.03394:3532 69.07033:1664 71.08597:25377 73.02891:1029 77.99056:1017 83.04962:2143 83.08577:1416 85.02863:1432 95.48618:971 104.87572:1051 105.00034:6614 109.1009:1107 152.17009:1112 154.85843:1035 412.31125:2512 433.14926:1182 447.31201:4622	98227	88255	188159	138097	89939	107533	2313249	2813158	2512587	4455018	4794672	4131925
Chrysin	Flavones	255.194	[M+H]+	255.238	84.3	255.1942:274939 256.19755:0 257.20091:0		1752626	1492126	1214728	565465	616592	875733	254881	477743	444561	230642	305527	542498
Chrysoeriol 7-O-(6''-malonyl-glucoside)	Flavones	549.405	[M+H]+	549.45	83.3	549.40497:330521 550.40832:0 551.41168:1858146		229661	285094	613205	7636	6718	4673	1363648	463822	853892	1355407	1379467	835325
Chrysoeriol 7-O-glucoside	Flavones	463.384	[M+H]+	463.404	96.4	463.3847:74592 464.38805:30231 465.39141:0	56.07846:888 72.29489:940 83.01052:2217 111.04131:4932 127.03616:4702 141.18823:1111 145.60841:1110 147.14053:1308 171.06216:5399 173.67151:1226 174.58607:1141 180.63362:1173 188.04137:1117 188.06372:3483 199.09279:3372 215.08795:2461 238.74237:1142 296.60742:1140 337.15927:2357 365.30725:1274 463.30054:70827 463.38028:3922	785045	859233	385868	806893	889051	803277	577018	617372	620382	444008	377310	329419
Cirsimaritin	Flavones	315.299	[M+H]+	315.289	99.1	315.29861:85630 316.30196:88430 317.30532:11430		18763	12454	10438	4591	14329	19401	411508	473311	233071	73284	53123	40641
Geraldone	Flavones	285.288	[M+H]+	285.263	94.1	285.28763:126952 286.29098:0 287.29434:0		59511	25919	40476	28577	20346	25148	485202	758784	458866	335279	317305	385657
Luteolin 7-O-diglucuronide	Flavones	639.456	[M+H]+	639.485	92.1	639.45569:743248 640.45904:312984 641.4624:59047		535311	539811	270498	17656	12290	21668	4896360	2962948	2298677	4931392	2827620	4264011
Luteolin 7-O-glucoside	Flavones	449.335	[M+H]+	449.377	84.8	449.33542:181816 450.33877:61213 451.34213:18982		397035	216736	380982	336536	173829	390578	1267091	1115655	743763	459364	708811	862782
Luteolin 7-O-glucuronide	Flavones	463.314	[M+H]+	463.36	82.2	463.314:80718 464.31735:10407 465.32071:15891		597315	1794001	1036812	514936	591096	613389	1316985	1687569	1002140	3049555	3217090	3749166
Luteolin 7-O-malonyl-glucoside	Flavones	535.397	[M+H]+	535.423	93.3	535.3974:337962 536.40075:51719 537.40411:0	89.05979:16586 89.94356:5149 140.96236:4118 141.0226:4370 146.85605:4632 442.77621:5391	805018	801045	829630	333781	627795	633640	2019596	1708410	1896779	2180274	2471289	2316347
Luteolin 7-O-rutinoside	Flavones	595.488	[M+H]+	595.518	91.2	595.48804:3237350 596.49139:708300 597.49475:79568		108212	40450	236850	62093	24302	116060	12438075	12347154	11922024	28543844	25776346	27643756
Nepetin	Flavones	317.267	[M+H]+	317.262	99.7	317.26703:116378 318.27038:315266 319.27374:51842		7194	6539	8346	4138	413.801	413.801	46235	16026	10297	693808	715017	673962
Pebrellin	Flavones	345.345	[M+H]+	345.315	91.6	345.3454:70250 346.34875:0 347.35211:0		258411	222216	294745	236193	336294	342399	378341	465608	343062	354308	322559	271463
Sinensetin	Flavones	373.348	[M+H]+	373.369	95.9	373.3483:217340 374.35165:19403 375.35501:0		53203	5394	34184	81331	61941	57548	1295059	1292532	1301595	602941	604970	408886
Tetramethylscutellarein	Flavones	343.33	[M+H]+	343.343	98.3	343.32983:119044 344.33318:21824 345.33654:0		141943	249686	221760	110583	128063	91745	739880	787955	837626	426572	274629	230464
Homoorientin	Flavonoid C-glycosides	449.094	[M+H]+	449.11	64.3	449.10571:1014274 450.10906:173246 451.11242:43936	50.40714:798 51.27078:992 55.81377:906 57.03426:1002 59.63348:945 61.82821:974 64.61977:906 65.03913:2750 69.0341:3731 81.03386:1738 85.02856:7531 95.04919:2592 97.0284:14003 99.04398:1394 109.02847:3157 111.04394:1377 121.02807:160862 122.80205:1000 127.03857:3001 139.03835:24273 167.03339:4500 233.03287:1731 303.01236:7718 449.19766:2234	376269	220504	282194	153687	246048	190435	7136420	6436715	4668274	7770300	8728624	8749643
Liquiritin	Flavonoid O-glycosides	419.12	[M+H]+	419.134	64.6	419.1199:12697055 420.12325:2204287 421.12661:476202	53.01573:10861 54.68367:11075 56.96537:28640 59.67212:9359 70.98094:39742 75.37977:10735 75.89002:10131 76.17002:10369 84.14082:10767 84.87482:10314 100.99079:23571 103.00666:38533 110.97508:21788 121.0168:28631 126.96975:25753 128.98531:38255 133.017:14952 143.00073:40663 144.98083:58548 146.99663:17146 155.00061:54920 161.01144:236672 162.99022:27846 173.01122:488182 179.02161:258491 187.02847:…	10259	22931	36272	1025.88	22843	16695	1915540	943658	1819365	32138560	48957268	45567468
Miquelianin	Flavonoid-3-O-glucuronides	501.061	[M+Na]+	501.06	91.5	501.06189:2473841 502.06524:633727 503.0686:129396	52.96102:976 54.47275:1168 88.31995:1222 93.70283:1071 103.45208:1015 185.81891:1172 293.06912:1146 325.0303:31237 325.06851:1560 454.82712:1418 501.06097:27612 501.18332:1792	22541006	22117242	22120416	14647516	14732607	15040904	24089678	24115162	24626900	2126411	4372580	3139057
Baimaside	Flavonoid-3-O-glycosides	627.119	[M+H]+	627.15	53.9	627.1203:3814252 628.12365:1132413 629.12701:323284	52.55761:1546 52.64664:1438 53.10636:1606 64.02609:1605 109.06475:7409 127.03835:4434 141.05406:7052 153.01752:2187 179.06883:2634 190.96611:2731 197.08029:6592 197.89807:2042 205.04617:7965 208.97508:3612 211.09592:5083 215.02173:6106 219.01683:14266 222.98668:2091 226.9854:14525 237.02707:21199 243.01489:2470 244.99548:6239 249.82771:2244 250.98526:8323 255.0381:3379 258.00726:1955 263.00644:73…	23994986	34159988	25947466	50376920	14520971	34363740	39515276	37900724	21623420	38440668	8212388	9433408
Isoquercetin	Flavonoid-3-O-glycosides	465.101	[M+H]+	465.103	86.6	465.10098:608837 466.10433:144343 467.10769:0	57.03412:1229 59.45012:928 61.02905:8004 61.78391:964 69.03426:1968 69.07051:1277 71.04964:1258 73.02908:2864 81.03353:1390 85.02861:8943 86.50142:1184 91.03934:3136 93.07008:1227 97.02878:5609 107.04933:1304 115.0387:1439 121.02864:1306 135.11589:1705 153.12659:1619 161.05836:1192 229.04848:2236 257.04434:1507 303.04886:99062 344.93121:1339	3225934	2854016	2848147	1521298	1463163	1503180	3524834	4519624	4047347	137645888	26313766	128012088
Myricitrin	Flavonoid-3-O-glycosides	465.125	[M+H]+	465.1	47.6	465.12524:19509020 466.12859:4309928 467.13195:335813	50.63873:9367 62.38075:9961 70.98067:17099 84.99668:19053 86.06229:11484 100.99112:12784 109.78808:12094 126.96995:12529 128.98531:16558 143.00089:39325 155.00031:61532 161.01128:173720 172.9962:29071 173.01112:493426 179.02168:229913 187.02626:14876 191.02167:934708 197.03215:17214 205.03796:54733 209.03185:157646 217.52731:13201 219.01666:12896 219.0526:41411 229.03667:65289 247.04762:506487 26…	17512	44318	134113	4153	57775	16823	2820977	1505379	2746066	48123864	89360008	75156568
Pelargonidin 3-arabinoside	Flavonoid-3-O-glycosides	402.993	[M]+	403	48.9	402.99268:703863 403.99603:146140 404.99939:28086	52.21819:870 52.23009:791 54.57447:792 60.09292:961 63.26353:806 80.69065:923 87.61391:1031 96.95732:3625 101.62085:848 104.23799:895 119.04896:2368 147.0432:6474 209.25801:1031 271.05878:3813 285.00354:1768 303.01343:2272 312.9971:2147 331.00858:1572 356.98688:1601	1340301	1934229	2589733	2774567	6358526	4857188	2478007	2621028	1542365	636215	1079076	283856
Quercetin-3-O-glucosyl-6''-acetate	Flavonoid-3-O-glycosides	507.111	[M+H]+	507.113	74	507.11096:1587918 508.11431:386050 509.11767:72227	55.0188:1609 57.03407:3821 67.0183:1185 71.01311:3801 73.02882:3019 85.02865:63805 97.02844:6776 98.95037:1207 103.03854:1486 113.02315:47219 126.88374:1323 131.03336:72942 131.06953:2858 131.83453:1432 141.01761:1614 159.02805:12773 159.06389:2078 169.04839:2873 177.94945:1477 185.6028:1227 187.05899:19622 189.84454:1221 229.05019:1550 257.04108:1645 303.04837:149333	15403	20577	62214	1540.28	1540.28	1540.28	11646520	11314608	11481370	39981552	39809292	39057832
Quercitrin	Flavonoid-3-O-glycosides	471.087	[M+Na]+	471.09	85.3	471.0874:2474444 472.09075:562810 473.09411:87653	61.25239:1226 67.19231:1512 100.65807:1261 147.04358:3458 185.04147:9965 308.02753:15209 309.03531:4708 325.01624:2404 471.0878:96060	25240150	25359986	25048274	18472558	18602564	17571686	23563882	23246552	23960980	11264065	11621314	9506327
Rutin	Flavonoid-3-O-glycosides	611.157	[M+H]+	611.161	91.3	611.15808:704575 612.16143:234343 613.16479:83143	57.03411:2463 57.21239:1060 63.65373:1084 67.32471:1240 71.0496:15623 85.02868:21627 97.02856:1607 105.3725:1383 127.03872:2021 129.05403:4587 155.08691:1305 230.23369:1456 303.04861:178488 318.85324:1401 453.76468:1496 465.09995:6867 611.15222:2979	6079108	5597694	5303834	2965736	2634359	2707738	5593074	5054014	2990038	674801	3305808	801336
Baicalin methyl ester	Flavonoid-7-O-glucuronides	461.094	[M+H]+	461.11	65.5	461.0936:1949553 462.09695:361349 463.10031:532362	56.96531:6081 67.89152:3738 69.13715:3464 77.14941:4173 77.22585:3776 85.3265:4295 101.05421:3920 113.37997:3867 156.03426:4033 173.11443:4381 209.04732:6911 227.05733:15972 235.02769:8128 245.06673:6016 253.03804:19290 263.54633:4295 271.04739:86983 289.05807:119457 298.96066:4379 313.05789:24332 331.06888:5898 355.06635:7722 373.07913:18118 391.08643:6707 461.09457:13079	35039004	15855368	25713660	22058326	5429364	4668000	6120932	3407910	24528374	2338272	4325940	3527472
Apigenin 7-O-glucoside	Flavonoid-7-O-glycosides	433.129	[M+H]+	433.11	86	433.12936:1673010 434.13271:257117 435.13607:126036	59.04337:875 69.03368:1795 71.01308:2196 77.63288:1120 81.3923:1092 85.03197:948 89.05969:1889 109.02828:1654 117.05414:1979 119.99136:1232 140.94543:1173 150.7708:1033 153.05145:1520 153.06322:1238 154.15895:1026 271.07843:6673 356.50763:1235 359.08966:1626 415.11972:1862 433.12836:79329	81878	125493	65663	131624	203105	140001	683512	1359401	1151837	10464528	14329275	14799843
Hispiduloside	Flavonoid-7-O-glycosides	463.103	[M+H]+	463.12	69.3	463.10321:2517949 464.10656:411596 465.10992:142343	50.47774:3743 60.49556:4807 70.89281:4470 82.5727:4509 99.26029:4455 100.5492:4619 110.79778:4984 159.29919:4671 185.04082:5493 188.95491:4723 227.06358:4955 243.08255:329224 329.08163:5398 463.10333:98826	321576	244630	245462	8979	897.905	897.905	8977400	5074384	13410682	10782540	18487856	30058486
Naringenin-7-O-beta-D-glucoside	Flavonoid-7-O-glycosides	457.108	[M+Na]+	457.11	83.4	457.108:1035195 458.11135:210308 459.11471:81274	57.06457:2979 65.61958:3894 79.49419:3315 82.69916:3980 85.95141:4078 107.84498:3343 129.24266:3884 457.10806:40966	8403007	7911026	7877019	5099486	5090570	5557390	4815516	1821800	3504715	123650	204280	116971
2-(2,3-dihydrobenzo[b][1,4]dioxin-6-yl)-6-methylchroman-4-one	Flavonolignans	319.062	[M+Na]+	319.09	83.6	319.06174:19416402 320.06509:2118253 321.06845:555166	55.66141:6257 63.07874:7408 154.73973:7922 157.03201:8318 319.06192:149489	14506103	15642450	6334724	215297584	222978512	217683488	203478960	141275728	107592424	9344778	38475332	14572709
Galangin	Flavonols	271.077	[M+H]+	271.06	46.9	271.07718:1471685 272.08053:158031 273.08389:292107	56.96547:1709 76.45246:1307 100.10674:1376 251.96561:1627	67630	90060	84936	63619	79747	58136	12476453	13120226	14176822	21273052	86895512	18701266
Kaempferol	Flavonols	287.053	[M+H]+	287.055	92.5	287.05328:3525832 288.05663:617775 289.05999:60402	53.03914:4749 53.04168:1052 54.99498:1204 55.01851:1470 64.48463:1417 65.03909:5209 67.0182:3571 68.99755:23769 69.03397:2078 72.33195:1191 79.05444:5334 79.25609:1330 81.03373:3260 84.96032:2245 91.05427:2683 95.04898:3944 97.02797:1358 102.3437:1460 103.05408:2100 105.03339:7002 107.04911:8005 109.02808:5623 111.00742:5323 111.04374:3774 115.05383:3237 117.06969:2444 119.04914:1626 121.02813:37…	1265946	1118208	562297	147654	55386	58121	25893258	27867248	26971138	4856024	2271270	4980573
Myricetin	Flavonols	319.041	[M+H]+	319.05	63.4	319.04056:1825342 320.04391:286504 321.04727:81015	54.79971:711 81.43883:776 91.05429:10320 94.70589:927 96.47235:852 112.11512:817 119.0488:16508 119.80024:901 120.31188:832 147.04335:15708 169.02458:4729 173.00478:2817 220.87874:912 294.43805:1023 319.04028:2825	113492	44748	105183	8388	26478	18781	4715151	14302266	16549866	3295534	2872367	1584306
Quercetin	Flavonols	303.048	[M+H]+	303.05	91.1	303.04819:955364 304.05154:130343 305.0549:54961	53.03924:883 55.01837:1649 56.59358:691 64.41032:784 65.03898:1180 67.01839:1227 67.05462:1312 68.99771:6859 77.76923:849 81.03385:2190 91.05395:956 93.0339:1409 95.04916:1716 104.30225:848 107.04867:1449 109.02835:2381 111.00742:1782 117.06947:1275 121.02816:3657 123.0436:1358 131.04904:1464 133.02827:1212 135.04384:1450 137.02269:13687 137.03305:1007 137.14012:1025 145.06413:2891 153.01765:2151…	8560082	9113172	9313466	4706522	4842617	4847610	9513479	9455277	8567481	1879334	1668180	3889708
Isorhamnetin 4'-O-glucuronide	Flavonols	493.349	[M+H]+	493.386	88.1	493.34943:69292 494.35278:49156 495.35614:0		272659	192707	121686	352184	302154	355848	390961	346233	238220	257745	172787	231292
Isorhamnetin 7-O-rhamnoside	Flavonols	479.39	[M+H-H2O]+	479.403	97.8	479.3898:110785 480.39315:0 481.39651:0		83461	29702	2590.51	343123	99783	145947	157111	25905	164383	2590.51	2590.51	2590.51
Kaempferide	Flavonols	300.228	[M+H]+	300.255	93.1	300.22812:257820 301.23147:40793 302.23483:45081		128110	134323	140714	101671	202325	171280	1660427	1587655	1596966	914396	603872	867130
Kaempferol 3-O-acetyl-glucoside	Flavonols	491.365	[M+H]+	491.414	81.3	491.36545:65494 492.3688:0 493.37216:670256		203396	187708	167294	16252	11614	11008	76355	125605	191846	101017	132353	226956
Kaempferol 3-O-rhamnoside	Flavonols	432.321	[M+H]+	432.37	80.8	432.32056:27886 433.32391:12480 434.32727:7443		145115	111895	131736	16332	13679	53775	17298	71564	34820	44518	48682	77698
Kaempferol 7-O-glucoside	Flavonols	448.335	[M+H]+	448.369	89.5	448.33514:85622 449.33849:16947 450.34185:11610		479632	368307	411760	207099	322155	294313	490909	262432	544890	333939	200231	163514
Myricetin 3-O-arabinoside	Flavonols	451.3	[M+H]+	451.35	80.3	451.30029:283858 452.30364:115066 453.307:35733		164220	168110	138715	89468	69386	93574	1465633	1539900	1344422	2008535	2199412	1948602
Myricetin 3-O-galactoside	Flavonols	481.347	[M+H]+	481.376	92.2	481.34726:88370 482.35061:98490 483.35397:0		2845	3287	3026	198.405	2391	1984	248315	228511	233600	260109	512655	265006
Patuletin 3-O-(2''-feruloylglucosyl)(1->6)-[apiosyl(1->2)]-glucoside	Flavonols	965.816	[M+H]+	965.826	98.7	965.81635:24079 966.8197:0 967.82306:0		27433	28105	18095	21398	39755	30692	1809.48	1809.48	1809.48	1809.48	1809.48	1809.48
Quercetin 3-O-(6"-malonyl-glucoside)	Flavonols	551.387	[M+H]+	551.422	88.8	551.38745:211069 552.3908:36509 553.39416:0		16984	13462	34385	12219	9917	5072	928023	1015862	803603	1594254	768865	1335233
Quercetin 3-O-(6"-malonyl-glucoside) 7-O-glucoside	Flavonols	713.534	[M+H]+	713.563	91.8	713.53448:147785 714.53783:37438 715.54119:44924		348.76	11341	4949	3488	348.76	3956	970853	627984	784059	40956	33020	31607
Quercetin 3-O-(6''-acetyl-galactoside) 7-O-rhamnoside	Flavonols	653.53	[M+H]+	653.554	94.3	653.53033:39069 654.53368:0 655.53704:0		59019	39937	63770	21926	60475	48349	1483.62	1483.62	1483.62	14836	1483.62	1483.62
Quercetin 3-O-glucosyl-rhamnosyl-galactoside	Flavonols	773.65	[M+H]+	773.658	98.8	773.64978:115445 774.65313:0 775.65649:0		156327	123942	64130	215995	225667	174667	411839	781358	612025	294044	370966	303701
Quercetin 3-O-glucosyl-xyloside	Flavonols	597.495	[M+H]+	597.491	99.4	597.49487:104708 598.49822:15563 599.50158:33382		325370	27644	16369	2888	288.778	6126	171919	137236	318242	751120	800547	767849
Quercetin 3'-O-glucuronide	Flavonols	479.366	[M+CH3OH+H]+	479.36	99.2	479.36581:169003 480.36916:0 481.37252:0		72108	37911	3411.56	343123	129762	281035	157111	49930	164383	34116	3411.56	3411.56
Quercetin 3-O-glucuronide	Flavonols	479.338	[M+H]+	479.36	95.3	479.33762:189033 480.34097:17529 481.34433:0		432.812	432.812	4917	432.812	4328	432.812	345933	318221	294640	973016	929543	986015
Quercetin 3-O-xylosyl-glucuronide	Flavonols	611.425	[M+H]+	611.474	80.3	611.42468:100945 612.42803:49517 613.43139:0		165774	105359	68941	6894.09	6894.09	6894.09	211695	221548	200247	481327	478084	462465
Quercetin 3'-sulfate	Flavonols	383.259	[M+H]+	383.299	86.6	383.25949:33229 384.26284:0 385.2662:0		92262	59322	84065	65892	95784	126580	72277	122418	66714	50069	77128	27611
Bergapten	Furanocoumarins	217.142	[M+H]+	217.19	81.9	217.14206:169097 218.14541:19591 219.14877:32690		170248	386260	344675	90109	166367	115296	864873	850043	733277	707725	1217036	1127282
Isopimpinellin	Furanocoumarins	247.168	[M+H]+	247.215	81.5	247.16783:276755 248.17118:36426 249.17454:0		52370	50775	40680	8399	6416	9084	1038340	767848	1008625	1553998	1677820	937083
Eudesmin	Furanoid lignans	387.191	[M+H]+	387.18	65.7	387.19086:546572 388.19421:131867 389.19757:26774	50.37973:845 53.39008:1047 55.0549:1254 57.07054:9727 62.98243:953 71.04961:6574 74.18764:872 83.04941:8861 98.73242:974 98.98421:1167 101.05952:1388 110.85856:1048 114.97664:977 117.06902:955 146.34665:1061 147.11595:2037 175.01453:36682 176.20494:999 193.02466:1515 238.03976:1089 275.06546:2206 295.78104:1042 316.25681:1028 323.86111:1116 331.12851:11941 387.19113:5711	8833973	8899262	9310274	6731688	6906076	7077317	3153280	3395493	3362556	5165503	5379226	5194172
Leonurine	Gallic acid and derivatives	312.164	[M+H]+	312.16	62.2	312.16382:1743388 313.16717:233788 314.17053:30656	53.03934:1065 55.01853:1030 55.05492:3459 56.96544:1795 61.02905:1833 63.38491:764 68.97205:881 69.03407:3076 69.07037:42842 71.04961:6127 73.06524:43722 81.034:1462 85.02866:7868 89.66827:936 97.02855:2428 97.0649:6834 115.07516:33740 133.08536:4044 174.06177:979 312.07483:2251	20168150	17735088	15080559	13108269	12850447	12861481	3663296	7665305	5118536	4782692	1831666	3504700
methyl 4-hydroxy-3,5-dimethoxybenzoate	Gallic acid and derivatives	213.111	[M+H]+	213.08	52.7	213.11084:999332 214.11419:151097 215.11755:24124	53.00288:1918 53.03925:7621 55.01846:2074 56.96542:1533 63.02338:717 65.03903:4052 66.0469:2308 67.05473:937 68.9668:864 77.03889:1413 78.0467:11124 79.05452:10437 81.03369:946 81.07017:1268 83.31336:729 84.70516:706 84.96007:752 89.03851:866 90.48189:686 91.05432:10476 92.06196:1101 94.04136:2265 95.0491:6422 97.00759:2120 103.05422:5741 105.03342:2732 105.04452:1492 105.06966:2427 106.04134:189…	19636572	19968946	19098432	11211474	11478617	11394438	11066714	11156927	14061560	6477046	13072544	10858901
(S)-[6]gingerol	Gingerols	317.207	[M+Na]+	317.17	75.9	317.20673:4158157 318.21008:845029 319.21344:134941	50.87126:685 69.15978:860 129.64197:956 317.20776:6700	20337792	19817302	19520138	2571612	2510119	2418150	26276546	26783556	26757822	35566276	35518360	34801152
Methylophiopogonanone A	Homoisoflavanones	365.142	[M+Na]+	365.1	49	365.14166:12441757 366.14501:2201597 367.14837:551968	52.49089:3387 53.00274:3793 53.03929:4194 55.01846:35848 55.05488:14809 56.39014:3014 57.03411:23204 61.55084:2983 65.03911:29358 67.0547:46781 68.9976:4265 69.03398:13395 71.01321:163463 72.98022:4228 75.04448:22251 81.22197:3111 81.92471:3063 83.04945:96156 85.02868:8467 85.06502:79607 89.02348:73727 93.0336:56558 95.04924:36704 97.02863:6909 99.00768:41647 106.15314:3332 111.03606:5609 111.043…	3179042	2930650	3049828	2241494	2005319	2026647	6354040	6732657	5741796	95178472	108971832	108851352
methyl 3-(6-chloro-4-oxo-4H-chromen-3-yl)-3-(7-hydroxy-3-(4-hydroxyphenyl)-4-oxo-4H-chromen-8-yl)propanoate	Homoisoflavones	519.077	[M+H]+	519.08	82.1	519.07611:76859 520.07946:0 521.08282:0	54.05176:2064 74.26473:1960 98.09847:1907 127.03793:2526 134.20207:2045 138.58029:2395 157.05621:1945 185.04088:9485 287.1011:2230 311.07233:3263 329.08243:9310 357.11368:9859 375.1235:6593 445.13046:3905 473.12405:3811 519.16541:181335	2135.59	2135.59	2135.59	2135.59	2135.59	2135.59	45100	61491	21356	313307	317903	197799
gomisin A	Hydrolyzable tannins	439.153	[M+Na]+	439.17	60.4	439.15326:8327656 440.15661:2459849 441.15997:629891	53.03912:4083 55.23149:3820 70.02904:5919 71.01317:17721 72.04458:5045 75.04443:5641 79.05439:17282 80.04956:9622 81.03369:27246 84.04475:5884 85.02853:6302 87.04392:6818 87.05549:29882 88.03915:4961 91.05421:20356 95.04906:16341 96.0443:10006 97.02803:6571 106.06492:32236 106.56432:5109 107.04879:7422 108.04406:25308 109.0281:15678 109.06448:9734 110.05997:17051 117.05411:19906 120.044:10392 122…	198403	881308	352115	90189	70542	7054.23	35276344	30070102	33519800	72276416	45112248	45417248
Gomisin H	Hydrolyzable tannins	419.187	[M+H]+	419.21	81.2	419.18634:970236 420.18969:306300 421.19305:28911	50.67929:786 68.10786:970 77.16071:996 85.56234:1076 86.44673:1106 93.39954:1044 138.83391:1118 260.6189:1057 397.51572:1189 419.18683:54786	7443624	8064953	8371117	4558962	4767462	4498429	4135312	4818262	4502324	2932375	2925040	3650449
Picroside II	Hydrolyzable tannins	535.13	[M+Na]+	535.14	63.5	535.13007:2449637 536.13342:636716 537.13678:0	56.96568:3422 62.0485:2183 124.48811:2729 132.88408:2195 147.03238:4581 158.9959:7977 165.04305:3154 171.44951:2312 173.01102:5711 175.02684:3526 177.00587:20341 179.0687:3371 189.13916:2440 191.02151:26350 195.01653:10073 201.00633:7772 203.53426:2514 209.03197:7412 219.01631:51809 222.35802:2235 229.03653:2560 237.02661:149081 247.04724:38067 255.03693:27784 265.0575:29941 289.05795:7412 303.03…	983.503	14067	983.503	9835	67257	81653	139371	240398	36187	13704796	15491807	16432745
schisandrin B	Hydrolyzable tannins	401.155	[M+H]+	401.2	74	401.15524:1295650 402.15859:203491 403.16195:70178	51.94835:867 184.58861:967 204.07477:1590 238.95291:1082 401.1554:42530	8986085	8053602	8070161	3871203	3564790	3683767	1093412	1705093	1976939	300730	232082	179191
4-Hydroxybenzaldehyde	Hydroxybenzaldehydes	123.04	[M+H]+	123.044	75.2	123.03987:6883939 124.04322:1698548 125.04658:1153065	52.01663:540 54.48559:564 56.96548:1151 57.92231:526 58.99838:728 69.39011:532 72.62927:538 77.00884:1268 95.01853:955	49601152	56307832	81849016	43321660	57896216	43093408	49485532	53684216	50609148	63899984	72969456	69095312
Gallic aldehyde	Hydroxybenzaldehydes	155.081	[M+H]+	155.12	86.1	155.08061:2039053 156.08396:0 157.08732:12427726		90248	68404	204796	348614	765125	62446	5048485	1841936	2643208	6862015	7062426	6061544
p-Anisaldehyde	Hydroxybenzaldehydes	137.132	[M+H]+	137.148	97.4	137.13165:323770 138.135:49570 139.13836:21684		2116914	1693552	1973194	1292154	1903405	1184405	1810078	1572566	1954802	1030420	964075	1184060
Syringaldehyde	Hydroxybenzaldehydes	183.137	[M+H]+	183.173	88.2	183.13702:150563 184.14037:33393 185.14373:51236		209746	176484	218786	122423	298203	147846	495928	789136	606558	911705	678005	998900
3,4-DIHYDROXYBENZOATE	Hydroxybenzoic acid derivatives	155.033	[M+H]+	155.034	69.7	155.03296:2295830 156.03631:188989 157.03967:152903	53.00282:5311 53.03919:18634 55.01846:2871 55.05453:1037 55.93496:4014 63.02356:1296 64.83115:1270 65.03907:43984 67.53481:1333 72.93745:21336 73.84809:1090 81.03376:16030 90.94769:11523 108.95789:4857 111.04367:7326 111.3325:1146 114.68009:1149 137.02298:1436 137.75803:1261 144.90688:1353	8331242	10282088	8013260	4433094	4647457	6136288	27877442	32419560	32365854	7439446	2455782	13827012
3-Hydroxyanthranilic acid	Hydroxybenzoic acid derivatives	154.085	[M+H]+	154.05	73.5	154.08542:3335359 155.08877:478380 156.09213:1122592	51.0236:5700 53.03923:99172 56.96537:3488 61.95495:1906 64.0866:1826 79.50986:2261 80.04978:67462 89.87614:2101 108.04436:20306 153.61974:2299 153.6321:2170	2079360	1715513	1331864	213333	1661850	242831	17940306	7214668	17569346	23211310	13141383	33851152
4-hydroxy-benzoate	Hydroxybenzoic acid derivatives	139.038	[M+H]+	139.039	69.5	139.0383:2624908 140.04165:493329 141.04501:291837	50.01592:2501 51.02363:24762 51.02776:1483 53.00288:5384 53.03923:9261 53.94216:1633 55.01851:2381 56.9654:96318 62.99007:1644 65.03908:30257 71.95216:2984 77.03891:6508 90.10856:1834 92.15168:1761 95.04917:10192 97.00804:3233 101.60884:1986 105.0449:3793 110.91777:1816 111.70082:1833 121.028:6337 123.52393:1976 139.03749:2932	33696760	36946136	33734420	25171300	22943054	28606110	6301006	9298794	9047149	21294426	14844938	32054378
Gentisinic acid	Hydroxybenzoic acid derivatives	155.069	[M+H]+	155.034	67.7	155.06944:1358544 156.07279:153890 157.07615:184415	51.02368:1564 53.03923:26932 55.05495:1381 55.93506:5951 57.60049:635 60.39758:648 67.05477:690 69.66061:619 72.93751:19991 73.94534:680 79.37084:757 81.03378:24876 90.94784:13087 108.95789:4734 109.02807:986 114.08116:724 131.9736:1040 137.26881:1009 150.58739:1071	562705	544802	504640	370549	190068	84210	10618452	10051273	10325748	15472078	28707292	28398908
Protocatechuic acid	Hydroxybenzoic acid derivatives	177.054	[M+Na]+	177.02	54.5	177.05365:7515030 178.057:838768 179.06036:0	53.00287:29888 53.85851:3259 55.0183:3526 57.98605:3928 60.49451:2886 65.03908:434197 74.18282:3021 75.61702:3728 80.28058:3034 86.21317:3429 93.03371:10467 98.0363:4938 101.67047:3432 106.13228:3616 111.04374:16748 113.26215:3796 121.02801:47283 121.03821:23642 128.2085:4115 149.02261:104436	7123814	6250499	6782612	3524959	4341199	4774184	4386260	4312344	3824125	70273360	67962176	68397560
3-O-Methylgallic acid	Hydroxybenzoic acids	185.114	[M+H]+	185.146	90.6	185.11386:213664 186.11721:35348 187.12057:0	50.84464:578 52.33663:626 56.96544:53955 57.93546:3062 58.9431:686 59.43881:616 63.50171:621 71.59135:673 71.95235:30277 71.95633:1666 74.97567:1122 81.60244:732 84.96:37389 89.96262:1732 93.95625:750 97.00777:1185 102.56853:732 102.97029:11992 106.37334:721 120.98056:11037 138.99059:2254 143.99661:1955 146.36249:683 162.00618:1015 174.98538:822 176.7383:665	1594964	1649404	1160796	2950904	3594575	1173608	3577163	3177736	3547978	5335116	7880296	8144482
4-Hydroxyhippuric acid	Hydroxybenzoic acids	196.124	[M+ACN+H]+	196.172	81.2	196.12366:184500 197.12701:0 198.13037:143373		10718	6640	6589	30561	4265	22901	52201	29486	13599	976049	987808	1000836
5-O-Galloylquinic acid	Hydroxybenzoic acids	345.226	[M+H]+	345.272	82.8	345.2265:71336 346.22985:45345 347.23321:10235		357634	488624	259884	570092	514982	663876	2570768	3224854	2528425	258626	152971	1134518
Ellagic acid	Hydroxybenzoic acids	303.153	[M+H]+	303.193	86.2	303.15317:1064001 304.15652:407359 305.15988:10646577		71204.9	71204.9	71204.9	71204.9	71204.9	71204.9	712049	896238	945812	3696126	2550100	3978314
Ellagic acid acetyl-xyloside	Hydroxybenzoic acids	477.307	[M+H]+	477.344	88.3	477.30746:157656 478.31081:36453 479.31417:0		735530	407067	659291	1106599	1084315	898342	70399	125766	119037	268927	137505	518394
Ellagic acid arabinoside	Hydroxybenzoic acids	435.258	[M+H]+	435.307	81	435.25842:66422 436.26177:0 437.26513:28733		326505	231443	271929	702.363	7024	702.363	702.363	702.363	702.363	702.363	702.363	702.363
Ellagic acid glucoside	Hydroxybenzoic acids	465.306	[M+Na]+	465.333	93.1	465.30643:920119 466.30978:0 467.31314:0		2886773	572310	1448625	33025	34872	32170	2612494	2732911	4711184	2330682	7526187	2767512
Gallic acid 3-O-gallate	Hydroxybenzoic acids	323.181	[M+H]+	323.224	84.7	323.18112:173836 324.18447:23527 325.18783:88682		148887	154965	243306	140741	153625	212295	129145	182534	209139	1137164	1422375	1691175
Gallic acid 4-O-glucoside	Hydroxybenzoic acids	333.229	[M+H]+	333.26	90.8	333.22858:195209 334.23193:0 335.23529:60623		174363	402901	377529	43650	101492	45986	975592	823038	1017676	1088664	1564588	1029553
Syringic acid	Hydroxybenzoic acids	199.179	[M+H]+	199.173	99.1	199.17932:96791 200.18267:0 201.18603:0		44515	74475	43299	40195	205927	61042	139645	274124	69049	35327	3532.67	56132
2,3-Dihydroxy-1-guaiacylpropanone	Hydroxybenzoketones	213.155	[M+H]+	213.199	83.6	213.15474:147641 214.15809:0 215.16145:0		96718	123508	193345	77849	90983	73901	555065	569876	555135	214337	206850	205159
Norathyriol	Hydroxybenzoketones	261.152	[M+H]+	261.199	81.8	261.15152:110079 262.15487:100094 263.15823:47412		55705	39433	43427	10295	19769	10378	3833	6713	4220	616096	668695	670615
3-Hydroxycinnamic acid	Hydroxycinnamic acids	165.054	[M+H]+	165.055	67.7	165.05388:4419558 166.05723:516514 167.06059:3490803	50.01583:7686 50.82081:1848 51.02366:40332 52.03167:1889 53.00296:9227 53.03931:18990 55.01851:1559 65.03918:35059 65.04211:1211 66.04694:21076 74.231:1698 77.03893:11579 78.04692:2195 79.05463:4595 85.43208:1819 90.91374:1835 91.0545:18535 93.03371:3929 94.04139:3591 95.04922:10302 105.03371:3475 105.04495:3408 119.01881:2017 119.04915:2570 121.02807:9740 122.03618:2578 137.02892:2025 165.05371:…	45268816	44261512	42276720	29958418	27820816	30561032	33393018	33671508	33343936	21997790	23928036	22696226
Caffeic acid	Hydroxycinnamic acids	181.048	[M+H]+	181.05	64.9	181.04831:2312568 182.05166:193948 183.05502:46534	50.01569:2411 50.1587:1132 50.20211:1100 51.02359:3954 52.03141:4726 53.00278:4025 53.03928:5250 54.04703:2273 55.01849:1169 56.96536:28639 56.96814:2089 57.93534:2165 63.02316:1362 65.03904:17976 65.55177:1209 67.01836:4044 67.05457:2405 71.95219:9366 81.03365:3058 82.0414:7035 85.02861:1536 95.01278:10812 95.04922:1489 98.97535:3271 108.0206:7478 110.03604:1869 116.98558:4455 123.00709:5712 134…	2218204	1446702	2260432	1263308	717874	1060150	23516138	23269396	20203292	43075104	43905516	48023248
Coumaric acid	Hydroxycinnamic acids	147.043	[M+H-H2O]+	147.044	50.8	147.04326:3956718 148.04661:556129 149.04997:237758	51.02362:4958 53.00285:8684 53.8245:1765 54.04704:1407 54.86668:1547 55.01839:1750 55.93502:4654 63.02346:7408 64.92772:4126 65.03911:125349 75.02325:11562 86.75896:1837 89.03886:3020 91.05435:45854 119.04874:7858 140.25233:1824	6602721	8516477	7775900	4257608	905963	6192824	35042764	36340160	38994076	9170549	16061371	7463105
trans-4-Coumaric acid	Hydroxycinnamic acids	165.054	[M+H]+	165.055	83.5	165.05392:1665526 166.05727:276747 167.06063:3770739	50.01587:1111 50.33429:554 51.02366:3278 53.00296:3627 53.03931:3591 53.5685:585 55.01847:1342 59.99916:855 61.63318:619 63.02358:2346 65.03916:85166 67.05474:989 67.64748:708 75.02323:3056 76.16354:660 77.0087:806 77.039:1347 79.0545:693 91.05443:73894 95.04919:3407 105.04412:940 111.04401:938 118.04189:846 119.01889:2467 119.04895:17799 120.54761:861 120.99821:686 126.99811:849 129.04477:874 13…	19858370	16237153	21615606	2629446	2159780	2393816	2281439	1122697	1186344	2257424	4666258	2984694
1,2'-Disinapoyl-2-feruloylgentiobiose	Hydroxycinnamic acids	931.807	[M+2H]2+	931.855	81.5	931.80664:126630 932.80999:0 933.81335:0		420566	424805	194271	158905	61170	136900	1544.75	15447	1544.75	1544.75	1544.75	1544.75
1,2-Disinapoylgentiobiose	Hydroxycinnamic acids	755.73	[M+2H]2+	755.686	83.6	755.72992:11811 756.73327:0 757.73663:0		17239	15840	15357	1535.66	1535.66	1535.66	1535.66	1535.66	1535.66	1535.66	1535.66	1535.66
24-Methylcholestanol ferulate	Hydroxycinnamic acids	579.854	[M+H]+	579.865	98.1	579.85431:63710 580.85766:0 581.86102:0		103419	75199	95058	65414	129784	178060	67239	155797	32662	101721	121596	235624
24-Methylcholesterol ferulate	Hydroxycinnamic acids	577.83	[M+H]+	577.849	96.2	577.8302:96190 578.83355:0 579.83691:0		4160.25	4160.25	4160.25	74831	148049	90012	4160.25	4160.25	4160.25	4160.25	4160.25	41602
3-Caffeoylquinic acid	Hydroxycinnamic acids	355.318	[M+Na]+	355.309	98.7	355.31848:103767 356.32183:86758 357.32519:11364		90680	368155	411556	369205	294919	531562	947134	646480	933720	823802	423735	539359
5-Feruloylquinic acid	Hydroxycinnamic acids	369.295	[M+H]+	369.335	86	369.29547:136155 370.29882:182406 371.30218:74379		376812	867841	733384	926396	919456	430249	1112878	1338425	699488	1045159	1208320	1241062
5-p-Coumaroylquinic acid	Hydroxycinnamic acids	339.268	[M+Na]+	339.309	85.6	339.26813:80744 340.27148:21803 341.27484:0		8872	10804	5307	9126	3998	8159	457844	396354	452792	64281	51494	30003
5-Sinapoylquinic acid	Hydroxycinnamic acids	399.327	[M+H]+	399.361	89.3	399.32724:474662 400.33059:146044 401.33395:37547		487067	608107	1041510	438873	127924	356192	773534	862657	1713824	2623990	2990627	1449662
Avenanthramide 2c	Hydroxycinnamic acids	316.283	[M+H]+	316.277	99.7	316.28256:1435107 317.28591:299146 318.28927:28892	52.43584:727 55.05483:5098 56.0501:3084 60.04493:45243 64.78417:881 67.05464:6944 68.04999:808 69.07036:2478 74.06007:832 79.05452:2223 80.0496:1277 81.07011:3241 83.08528:1296 84.70196:809 91.05384:969 93.06989:1143 94.64236:814 95.08547:1408 239.88394:1014 280.26151:2189 298.2735:1486 307.78043:1025 316.28287:5555	201198	170016	505046	141420	57461	74798	9434876	8994799	9227392	1746174	1799398	1653226
Avenanthramide 2f	Hydroxycinnamic acids	330.298	[M+H]+	330.304	99.6	330.29819:109555 331.30154:26415 332.3049:27781		655371	236795	663100	639845	625172	589572	667419	607948	555467	297395	376065	334652
Avenanthramide 2p	Hydroxycinnamic acids	300.288	[M+H]+	300.278	98.9	300.28784:199787 301.29119:22581 302.29455:32349		1127785	1331210	1369708	1294624	1245657	1176384	1541349	1546895	1508905	1186142	579611	1269577
Caffeic acid 3-O-glucuronide	Hydroxycinnamic acids	357.259	[M+H]+	357.281	94.9	357.25861:167088 358.26196:0 359.26532:60845		810311	801109	768832	727578	698663	694468	831264	788754	849695	798122	768429	948724
Caffeic acid 4-sulfate	Hydroxycinnamic acids	261.22	[M+H]+	261.221	99.8	261.21954:81237 262.22289:16742 263.22625:15024		15678	20819	22995	21776	19945	6011	232451	219306	212127	294022	447710	409648
Caffeoyl aspartic acid	Hydroxycinnamic acids	296.254	[M+H]+	296.245	99.1	296.25418:492406 297.25753:133259 298.26089:0		2766556	2817271	2643366	2842034	2800422	2724814	1452858	1450485	1438699	1137652	1247688	1255847
Caffeoyl glucose	Hydroxycinnamic acids	343.266	[M+H]+	343.298	90.5	343.26581:125281 344.26916:40482 345.27252:6526		801245	834441	787456	117578	263172	299274	352916	433809	267200	659506	561273	595087
Caffeoyl tartaric acid	Hydroxycinnamic acids	313.182	[M+Na]+	313.229	82.3	313.18219:189059 314.18554:0 315.1889:0		65244	81373	58783	17872	36277	66106	4963	36613	14984	1016016	1127185	1110618
Chicoric acid	Hydroxycinnamic acids	475.326	[M+H]+	475.371	83	475.32559:49047 476.32894:0 477.3323:0		57038	18141	15909	112081	85180	52834	70659	93599	67371	1590.87	67277	1590.87
Cinnamoyl glucose	Hydroxycinnamic acids	311.254	[M+H]+	311.299	82.8	311.25391:318200 312.25726:73901 313.26062:68950		2029663	1693825	2632610	1721443	2587761	1962028	2867446	1629591	2901029	2268577	1064112	2621363
Ferulic acid	Hydroxycinnamic acids	195.137	[M+H]+	195.184	81.9	195.13667:218979 196.14002:19597 197.14338:41639		828349	657556	531420	731535	904587	546222	1176991	752625	1324288	345517	463484	892851
Feruloyl glucose	Hydroxycinnamic acids	357.317	[M+H]+	357.325	99.2	357.31726:282086 358.32061:1066304 359.32397:300627		815239	624899	328630	363364	356606	368991	442536	312827	873698	566138	1433884	1647794
Feruloyl tartaric acid	Hydroxycinnamic acids	327.215	[M+H]+	327.256	85.9	327.21494:47260 328.21829:0 329.22165:0		250259	221267	261726	24381	11442	4608	460.758	16071	13280	9369	21882	12465
Feruloylglycine	Hydroxycinnamic acids	251.184	[M+H]+	251.227	84.2	251.18385:213875 252.1872:16708 253.19056:83526		488474	499661	1243585	1059920	1904165	595884	828420	719505	1148464	325257	469753	248300
Hydroxycaffeic acid	Hydroxycinnamic acids	197.116	[M+H]+	197.157	85.8	197.11601:563035 198.11936:454900 199.12272:0		2505510	2541926	2245626	293278	404754	212148	2053557	3154366	5037900	2505799	1634006	1485720
Isoferulic acid 3-O-glucuronide	Hydroxycinnamic acids	371.296	[M+H]+	371.308	98.4	371.29636:24914572 372.29971:3641354 373.30307:355590		115864248	107007912	122408576	5519916	2840946	4535457	296941600	305913312	294257120	372989376	408911648	252777280
Isoferulic acid 3-sulfate	Hydroxycinnamic acids	275.199	[M+H]+	275.247	81.6	275.1991:201020 276.20245:86392 277.20581:37212		904170	970599	912462	705868	712419	725321	1209768	1242282	1170511	122764	113406	94348
p-Coumaric acid	Hydroxycinnamic acids	165.109	[M+H]+	165.158	81.1	165.10941:134180 166.11276:127607 167.11612:79691		244368	196940	301560	219130	134732	200680	180601	183475	131918	380516	451296	484108
p-Coumaroyl glucose	Hydroxycinnamic acids	327.335	[M+H]+	327.299	88	327.33508:77118 328.33843:97301 329.34179:0		3815	2219	6920	5096	6852	11955	198985	129079	344399	255405	113822	240440
p-Coumaroyl malic acid	Hydroxycinnamic acids	281.265	[M+H]+	281.23	89	281.26498:2644400 282.26833:454635 283.27169:59147		137341	206801	159732	162548	157202	59341	17783224	18895946	19081274	11265919	11877501	12098356
p-Coumaroyl tartaric acid	Hydroxycinnamic acids	297.238	[M+H]+	297.23	99	297.23816:520752 298.24151:80210 299.24487:33392	50.58228:786 52.19532:745 55.05494:1230 55.67476:727 56.51259:929 57.07048:898 59.99092:1149 69.0703:1010 79.57829:855 89.31944:923 106.27776:818 123.05884:1006 168.29874:880 282.75424:853 297.23975:4016	5215854	4993726	4380307	4907828	5013332	4604166	4748526	4814908	4133132	3830171	3423772	3298308
p-Coumaroyl tyrosine	Hydroxycinnamic acids	328.283	[M+H]+	328.331	81.1	328.28293:224608 329.28628:35209 330.28964:16989		1115797	1886785	1131899	2500172	1659748	1733855	563425	1736039	1350328	700011	724201	867197
Sinapic acid	Hydroxycinnamic acids	225.195	[M+H]+	225.21	97.7	225.1947:243008 226.19805:58721 227.20141:22065		170542	110423	444623	1694689	1420602	1913437	369786	89422	171773	310343	557565	278438
Stigmastanol ferulate	Hydroxycinnamic acids	593.94	[M+2H]2+	593.891	80	593.94049:177045 594.94384:0 595.9472:0		171696	133791	131983	59249	88721	124572	1248002	331090	1210396	541039	488412	787682
Octopamine, N-feruloyl-	Hydroxycinnamic acids and derivatives	330.129	[M+H]+	330.13	81.5	330.12921:16944410 331.13256:3112009 332.13592:264346	52.99326:3800 60.56714:3694 74.89915:3835 75.76109:3546 96.13915:4138 133.84297:4478 134.29182:5038 174.29248:4734 330.12939:46464	443.386	443.386	4434	443.386	443.386	6117	7267748	7299184	7127112	130746240	131572888	134229312
8-hydroxy-6,7-dimethoxy-2H-chromen-2-one	Hydroxycoumarins	223.059	[M+H]+	223.06	68.3	223.05884:1758060 224.06219:256590 225.06555:70084	50.01574:3689 51.02359:24254 53.00288:4790 53.03927:12850 55.01852:5797 55.36432:1168 56.96547:4782 65.03914:8825 67.05469:5462 68.99742:1551 77.03892:14292 79.05457:2221 81.03377:7876 83.6708:1221 86.7644:1313 87.62019:1335 91.05461:6279 95.04916:9116 98.97473:1539 105.03342:19890 105.04471:3136 105.60375:1217 107.04906:1913 109.02818:2835 129.64519:1361 133.02841:6384 203.58827:1472 223.0578:18…	4287531	4306346	3323150	1647396	2954582	3078548	2011888	3538449	2457196	4298182	15039704	13850124
Esculetin	Hydroxycoumarins	179.117	[M+H]+	179.141	94	179.11714:480103 180.12049:7618674 181.12385:556649		1988992	1242291	2029791	1265393	1223824	1639261	378489	432251	375297	11935.6	119356	215634
Esculin	Hydroxycoumarins	341.234	[M+H-H2O]+	341.282	81.4	341.23389:36411 342.23724:0 343.2406:0		67931	122296	34987	13760	10503	14842	1050.3	1050.3	35578	1050.3	1050.3	1050.3
Scopoletin	Hydroxycoumarins	193.154	[M+H]+	193.168	97.5	193.15363:123366 194.15698:0 195.16034:0		13756.9	13756.9	13756.9	137569	203076	206489	13756.9	13756.9	13756.9	13756.9	13756.9	13756.9
Umbelliferone	Hydroxycoumarins	163.132	[M+H]+	163.142	99	163.132:1237393 164.13535:91922 165.13871:0	51.02371:14503 53.0029:10860 53.03929:24766 55.01857:7047 56.9655:14921 62.01569:6750 63.02346:189421 71.01317:11848 74.92005:3482 79.05437:7216 89.03875:255886 90.79543:3465 95.04939:12085 103.0545:7513 117.03291:23151 135.04338:10198	5146022	2664374	4691862	4809254	5732746	4690038	2974896	4638567	3960840	9197368	9649889	11611901
5-(3',5'-dihydroxyphenyl)-?-valerolactone 3-O-glucuronide	Hydroxyphenylpentanoic acids	385.312	[M+ACN+H]+	385.335	94.7	385.3118:5185798 386.31515:759700 387.31851:50391	53.0393:5684 57.0705:34087 58.07389:2902 60.97489:2370 62.3395:2087 69.31449:1987 71.08597:32132 72.08928:9138 85.10142:21981 86.10452:6858 89.05978:10487 90.06306:4784 91.05413:2994 93.06997:18485 94.07293:5857 95.04912:4296 98.72198:2806 103.05424:2741 121.06448:40346 122.06791:24348 133.08524:3225 154.77069:2395 165.08966:4581 165.89984:2599 166.09404:3489 186.68553:2525 197.88765:2451 218.854…	2130517	2229353	2291561	622612	550417	296816	19487858	68775328	25134816	29384472	33684696	35268580
Dihydrocaffeic acid 3-O-glucuronide	Hydroxyphenylpropanoic acids	359.253	[M+H]+	359.297	83.8	359.25345:78364 360.2568:24831 361.26016:1442867		560331	368409	572141	494000	679139	367686	104317	305535	177213	222153	147630	137585
Dihydroferulic acid 4-O-glucuronide	Hydroxyphenylpropanoic acids	373.312	[M+H]+	373.324	98.6	373.31241:55678 374.31576:0 375.31912:0		236953	299433	268554	259311	193441	199248	189233	121424	227079	250537	181134	144246
Dihydroferulic acid 4-sulfate	Hydroxyphenylpropanoic acids	277.215	[M+H]+	277.263	81.2	277.2146:116851 278.21795:33609 279.22131:47188		86401	69556	54110	35901	22464	61065	666890	515928	589930	98182	129722	106475
Dihydroferuloylglycine	Hydroxyphenylpropanoic acids	254.246	[M+H]+	254.251	99.5	254.24644:4032060 255.24979:737532 256.25315:0	52.29606:1503 52.29864:1331 53.00293:1709 53.11092:1428 53.12319:1626 55.01872:2389 55.05488:38975 57.07051:15642 59.66819:1438 62.98796:1656 65.88242:1836 67.05482:6228 69.0704:23339 71.08604:2475 79.05468:3148 81.0703:4951 83.08594:7210 91.05443:1740 93.0698:3283 95.08572:2521 97.06493:5199 97.10112:2763 99.33626:2061 101.2634:1651 108.84399:1782 125.96539:1804 152.02457:1812 166.8466:1836 198.…	28221	47913	40671	84156	64424	78628	43658468	43653032	41803392	26809194	25947798	30823620
Dihydrosinapic acid	Hydroxyphenylpropanoic acids	227.199	[M+H]+	227.226	93.3	227.1993:410587 228.20265:114300 229.20601:0		3492425	3135586	3688270	1592103	1386015	1159638	1374422	1605614	1479802	1694233	1908366	1775991
[6]-Gingerol	Hydroxyphenylpropenes	301.46	[M+H]+	301.434	93	301.45993:67814 302.46328:0 303.46664:0		1469.86	21016	14699	38533	102173	42971	152336	72171	50923	122783	130594	77486
2-Methoxy-5-prop-1-enylphenol	Hydroxyphenylpropenes	165.222	[M+H]+	165.201	95.2	165.22249:51237 166.22584:0 167.2292:0		30149	3014.92	3014.92	3014.92	3014.92	33336	39862	3014.92	3014.92	87225	92534	43798
8-O-Acetyl shanzhiside methyl ester	Iridoid O-glycosides	449.176	[M+H]+	449.16	66	449.17578:1398178 450.17913:284950 451.18249:94902	52.29742:845 58.59569:939 71.60208:1024 80.08677:1197 81.07049:1081 82.33669:1090 121.02814:3111 124.96978:1121 153.01714:1735 191.02052:1414 235.91223:1166 266.08176:1324 284.46222:1114 287.1239:51091 350.11438:1116 350.32352:1167 420.50601:1236 449.1767:61286	15522576	11822429	12353783	7847036	7655214	7808798	8953956	9041152	8234276	3655189	2398542	3714270
Agnuside	Iridoid O-glycosides	489.098	[M+Na]+	489.13	73.3	489.0976:5478433 490.10095:1316087 491.10431:1139154	51.74549:2116 70.06537:1786 70.5084:1948 70.8149:1983 84.36694:2552 85.97803:2331 96.39853:1993 98.97524:7444 109.04539:2338 116.98563:5683 120.91179:2065 134.99597:3809 143.01004:3884 145.13536:2390 145.59364:2217 177.00577:3458 182.52905:2352 203.05142:4700 225.00743:3384 227.0208:6877 239.02118:4354 245.03239:2873 257.72141:2176 281.03189:6608 299.04184:14911 323.04172:10098 327.04596:20276 34…	646918	1329074	1052404	656980	391541	433525	25426620	34381520	31085202	2313343	1808909	1450867
Ajugol	Iridoid O-glycosides	349.133	[M+H]+	349.15	53.3	349.13315:4802514 350.1365:1183741 351.13986:177795	53.50331:930 60.16556:1091 63.47921:1109 65.03917:1416 70.34884:1222 71.26527:992 72.83447:1118 77.14545:1142 79.05457:2441 91.05434:24268 93.06992:2988 99.22626:1320 103.05394:3468 104.06198:3226 115.05378:1503 115.15536:1088 117.06934:7182 119.08518:130717 137.09528:9881 137.85959:1277 147.07982:128021 147.09065:8496 165.20895:1306 202.4669:1302 268.5011:1309 319.38263:1432	36853796	39251008	38976772	34166956	36075332	39319460	39816568	41496132	42868356	37646224	37791588	38751920
Aucubin	Iridoid O-glycosides	347.132	[M+H]+	347.13	66.1	347.13153:7072878 348.13488:1125890 349.13824:195763	53.00288:6076 53.03915:8052 53.44318:3351 55.01841:26950 55.0549:15969 65.03907:33320 67.0547:80299 68.9977:4751 69.03394:9728 71.0132:133740 75.04443:15529 83.04938:51251 89.02351:33611 93.03352:35998 95.04922:65448 99.00765:61800 99.0442:4655 100.49178:4033 111.04383:52742 117.05421:25189 121.02794:8840 126.12096:4084 127.03859:34979 139.03831:17267 139.07463:8712 145.04941:7803 157.08521:5500 …	47866	13291	25838	13457	33446	14648	1445409	808455	2905812	55575168	64305308	26202064
Harpagide	Iridoid O-glycosides	365.147	[M+H]+	365.14	65.8	365.14737:615601 366.15072:152064 367.15408:52657	54.82791:763 59.04968:1347 66.84251:893 83.99844:891 89.35733:871 90.37877:947 91.57471:1233 124.14215:895 128.02989:1006 190.06378:1160 205.07454:2672 206.08284:8737 207.09099:2423 208.07458:1482 213.27414:1041 216.06725:1503 217.07503:7781 219.09032:11100 232.06206:1368 233.06914:1366 234.07753:13768 235.0849:4409 236.06877:2346 245.06987:2860 247.08499:1259 262.07178:15411 263.07953:3098 291.1…	184894	90773	150108	77071	62969	74312	92572	100818	76700	4071092	4039577	3712341
Loganin	Iridoid O-glycosides	413.139	[M+Na]+	413.14	92.4	413.13959:9560088 414.14294:1958278 415.1463:325453	51.09349:984 62.93552:1147 64.55219:1275 80.18365:1090 109.80758:1335 111.31475:1307 127.25008:1298 134.95877:1232 138.1774:1181 138.27185:1418 170.17038:1449 184.07124:1247 219.06227:6093 251.08771:2965 413.14014:138971 413.21228:25875	35016852	76011448	64824396	91350608	91079896	90774200	98308208	85295800	54357148	57998040	42131100	58423884
Shanzhiside	Iridoid O-glycosides	415.099	[M+Na]+	415.12	65.2	415.09824:2017774 416.10159:373682 417.10495:132957	51.12306:1463 74.52634:1765 78.73941:1567 81.9415:1477 86.22086:1723 86.46701:1596 157.61293:2034 185.01141:2147 190.17758:1977 194.01683:7122 203.02174:1976 214.00885:1823 216.32388:1893 253.03667:3286 262.04248:3740 271.04562:2638 289.05667:2292 369.60193:2047 411.73447:2030 415.09763:5124	18652138	11828687	15696350	9231658	11268104	24932878	627044	2250084	952234	944607	1113535	424109
Sylvestroside I	Iridoid O-glycosides	771.264	[M+Na]+	771.26	61.8	771.26385:4337854 772.2672:1788336 773.27056:431032	57.40247:3334 76.25683:3226 84.73528:3169 125.3945:3670 126.72327:3699 149.02072:14866 174.41647:4392 219.06171:33842 251.08714:9060 381.06351:7398 381.11353:245319 413.13977:1062855 443.07693:4683 620.70111:4127 736.09375:6256 771.26672:21718	13564851	38783216	38557904	26121006	25523974	25901006	20071526	20467044	20340282	5753515	5659688	4791277
Genipin	Iridoids and derivatives	227.126	[M+H]+	227.09	39.8	227.12645:1305974 228.1298:195793 229.13316:0	51.0236:3368 53.03925:17496 54.12773:867 54.28829:823 65.03926:1089 77.03886:2001 81.034:1271 84.83315:1097 85.08758:1173 89.06043:1713 90.97659:2259 91.05436:8704 93.06995:2070 95.04926:11475 100.67167:998 103.05415:3898 105.04459:3060 121.06454:2359 131.22928:1267 146.9729:1117 172.15271:1044 210.13071:1223	1819766	1216168	1635505	206116	164839	166960	12052159	7913812	11001114	12833400	12621382	10178281
2,4-Di-O-methylolivetonide	Isocoumarins and derivatives	575.228	[2M+Na]+	575.262	73.6	575.22815:6149952 576.2315:1603907 577.23486:308263	51.22433:1790 54.5801:1787 65.53828:1960 66.7285:1763 67.78527:2027 120.50056:2016 140.02919:1914 145.72174:2581 187.84258:2465 211.05627:20944 225.07158:9425 271.07748:16592 273.60876:2353 299.10837:607298	586.514	586.514	6215	586.514	586.514	586.514	586.514	5865	11420	37617568	37508792	37897884
Puerarin	Isoflavonoid C-glycosides	439.09	[M+Na]+	439.1	54.5	439.07312:40242 440.07647:219012 441.07983:0	53.03912:4083 55.23149:3820 70.02904:5919 71.01317:17721 72.04458:5045 75.04443:5641 79.05439:17282 80.04956:9622 81.03369:27246 84.04475:5884 85.02853:6302 87.04392:6818 87.05549:29882 88.03915:4961 91.05421:20356 95.04906:16341 96.0443:10006 97.02803:6571 106.06492:32236 106.56432:5109 107.04879:7422 108.04406:25308 109.0281:15678 109.06448:9734 110.05997:17051 117.05411:19906 120.044:10392 122…	48959	220299	81412	165947	289908	193288	47565	110603	317962	55186	124187	67251
2',7-Dihydroxy-4',5'-dimethoxyisoflavone	Isoflavonoids	315.287	[M+H]+	315.289	99.6	315.28748:135387 316.29083:81087 317.29419:12356		884084	840171	958607	854501	812462	953773	787672	727114	458044	829675	911410	826325
2-Dehydro-O-desmethylangolensin	Isoflavonoids	257.221	[M+H]+	257.253	90.5	257.22055:86673 258.2239:78858 259.22726:0		210523	284494	279248	636478	699171	216430	292514	501607	513056	181760	294209	468118
3',4',7-Trihydroxyisoflavan	Isoflavonoids	259.245	[M+H]+	259.269	94.4	259.24466:159733 260.24801:144259 261.25137:18228		1076713	807698	728199	941956	1062525	753592	862663	943161	1051354	822517	882588	767075
3',4',7-Trihydroxyisoflavanone	Isoflavonoids	273.26	[M+H]+	273.253	99.5	273.2598:739090 274.26315:176395 275.26651:35076		245544	189394	268029	137184	153909	118304	4567942	4603700	4784344	2441708	2693946	2453506
3'-O-Methylviolanone	Isoflavonoids	331.338	[M+H]+	331.332	99.5	331.33801:221560 332.34136:34540 333.34472:0		398270	239948	337283	442025	362074	452400	1635939	1609983	1647214	1558415	1468511	1506162
4',7-Dihydroxy-3'-methoxyisoflavan	Isoflavonoids	273.296	[M+H]+	273.296	99.9	273.29642:4482040 274.29977:414215 275.30313:19287		36269016	37200436	34024400	36935156	34630684	37386720	33408028	35467728	36165012	35807384	34750412	36202100
4'-O-Methylequol	Isoflavonoids	257.302	[M+H]+	257.296	99.6	257.30157:109637 258.30492:116005 259.30828:29606		49822	31834	32985	25886	36330	37121	292257	315598	275315	683194	709060	721914
5'-Methoxy-O-desmethylangolensin	Isoflavonoids	289.291	[M+H]+	289.295	99.8	289.29144:4165828 290.29479:447192 291.29815:22529	53.00291:1720 53.67329:917 53.7121:1039 55.14511:1039 57.07047:13624 58.06555:1213 58.0738:4549 62.06041:1062 69.88212:1034 70.06555:17429 71.0626:1453 71.06887:5678 71.08591:1478 72.08904:1341 72.76568:1093 74.74232:1122 77.45778:1117 88.07581:11504 89.07919:2374 90.9768:7231 102.09145:1522 106.08589:3259 170.20201:1315 271.28143:3428 288.54758:1326 289.2915:40609	27120984	28234210	29539462	28909764	30514326	30478088	28000174	28112556	28865456	29209212	28768802	28418330
6''-O-Malonyldaidzin	Isoflavonoids	503.374	[M+CH3OH+H]+	503.424	80.2	503.37442:22693556 504.37777:4129576 505.38113:576157		84748520	81206600	80583112	2421869	1267228	1749370	195861488	198796384	204615616	280678624	287525920	296795104
6''-O-Malonylgenistin	Isoflavonoids	519.381	[M+H]+	519.424	83.8	519.38068:269933 520.38403:149270 521.38739:47122		9622	27849	39507	9745	17271	28946	1181338	1106497	1323025	1899801	1707427	1708867
Daidzein 4'-O-glucuronide	Isoflavonoids	431.318	[M+H]+	431.362	84	431.31787:111686 432.32122:21494 433.32458:0		686811	685145	662799	167763	177660	109199	315631	320830	411956	560273	465607	537167
Daidzin	Isoflavonoids	417.334	[M+H]+	417.378	83	417.33353:57687 418.33688:0 419.34024:110536		31000	40556	40984	28625	23125	49366	395261	168872	315686	297549	230785	184343
Dihydroformononetin	Isoflavonoids	271.281	[M+H]+	271.28	99.6	271.28088:122555 272.28423:375252 273.28759:41538		12168	2534	5176	8014	12368	2208	1070765	925994	748114	807871	642850	417155
Formononetin	Isoflavonoids	269.246	[M+H]+	269.264	96.8	269.24634:486134 270.24969:75382 271.25305:9664	53.00297:1293 55.05498:3521 57.07053:785 63.44901:646 63.82313:721 66.4721:780 67.05472:2527 69.07049:5215 69.2208:846 76.2048:837 79.05466:1178 79.34666:734 81.07013:3123 89.80492:752 95.08575:1916 107.08503:1216 109.10104:2041 139.84219:829 143.57668:884 143.90401:839 226.66786:1042	5843360	4194379	5504850	5167502	2307021	4889606	2556545	5270146	5458222	4594906	4408985	4855252
Formononetin 7-O-glucuronide	Isoflavonoids	445.365	[M+H]+	445.388	94.1	445.36481:97597 446.36816:28839 447.37152:25678		4497	10472	3310	3907	10982	10780	870296	770764	653062	24520	22857	51593
Glycitein 4'-O-glucuronide	Isoflavonoids	461.354	[M+H]+	461.388	89.4	461.35355:892728 462.3569:0 463.36026:12633994		2834682	1303093	1497040	126199	95669	62576	7215900	3664234	3488312	3272657	7658882	5328574
Irilone	Isoflavonoids	299.256	[M+H]+	299.247	98.9	299.25623:173677 300.25958:0 301.26294:0		1334005	555957	624476	1267218	1209150	1045463	509880	328821	435195	172951	122906	247488
O-Desmethylangolensin	Isoflavonoids	259.281	[M+H]+	259.269	98.6	259.28094:162525 260.28429:61129 261.28765:20481		748193	879508	938814	970803	957077	901595	981428	937109	950280	932949	935890	911241
Pseudobaptigenin	Isoflavonoids	283.262	[M+H]+	283.248	97.9	283.2616:344042 284.26495:66083 285.26831:8866		2627834	2464236	2659884	2787912	3171989	2962024	2562442	2416853	2363097	2276699	2055011	1820989
Sativanone	Isoflavonoids	301.291	[M+H]+	301.306	97.7	301.29117:86966 302.29452:48372 303.29788:0		409898	341536	351404	346541	400030	358689	428777	471975	379659	299692	331262	164127
Tectorigenin 7-sulfate	Isoflavonoids	381.295	[M+H]+	381.326	90.8	381.29523:1783675 382.29858:435680 383.30194:90866	57.07044:1057 60.28475:800 71.31837:853 81.07021:1004 97.10147:937 100.10709:920 117.6273:1022 185.89151:1099 318.20901:1239 337.97491:1165 381.18549:1235 381.29559:8046	85178	51510	39844	72688	42744	174449	13163990	13246636	12705067	6138786	6279605	6127914
(3R)-N-((2S,3R)-1-((benzo[d][1,3]dioxol-5-ylmethyl)amino)-3-methyl-1-oxopentan-2-yl)-2,2-dimethyl-5-oxo-2,3,5,9b-tetrahydrothiazolo[2,3-a]isoindole-3-carboxamide	Isoindolones	510.18	[M+H]+	510.21	42	510.17975:3356750 511.1831:803133 512.18646:210463	55.05486:1408 69.034:3988 71.01338:1867 81.0703:9739 85.02867:7249 89.02372:7110 92.9982:1238 93.07001:2061 97.02879:7327 99.04359:1368 105.06981:2852 109.05993:988 109.06505:10383 123.07989:1218 127.03857:11083 133.06442:21302 135.02823:1506 135.08:5337 137.05952:1699 145.04933:4022 147.04329:1266 151.07491:28812 161.05916:30478 169.08548:9878 179.06955:151570 197.08017:35413 261.05792:1414 279.…	30854788	29798230	29638570	17972750	18739924	18865718	16596337	16204377	16959890	3011001	6343446	6406791
Arctiin	Lignan glycosides	557.182	[M+Na]+	557.197	82.2	557.18207:1191482 558.18542:326949 559.18878:30312	55.52301:904 56.73362:965 61.76113:1109 62.88211:965 64.15514:1136 70.21347:1231 75.78854:1109 113.02066:2158 177.06529:1342 185.04033:3251 201.03654:1676 290.50717:1286 320.08432:3712 395.07718:2527 395.12701:11626 403.04639:1410 406.67853:1393 423.15701:6053 441.17053:11015 497.16074:3443 557.18121:170690	6954706	9191211	7704862	4031168	3859646	5235848	6216590	6308735	5985686	2376427	1801268	1051357
Episyringaresinol 4'-O-beta-D-glncopyranoside	Lignan glycosides	603.223	[M+Na]+	603.21	79.6	603.22308:1056226 604.22643:344639 605.22979:44627	52.80392:1181 57.75798:1188 58.09356:1062 60.39294:1315 65.25082:1105 68.17451:1333 69.7169:1263 83.94638:1286 135.34766:1426 136.56837:1325 181.8298:1362 184.28888:1331 255.27083:1268 293.18466:3615 311.19431:2064 355.1705:11212 391.08197:6953 433.09366:4324 440.14069:1947 451.10416:27773 487.20792:5735 603.22168:148516	8554514	8791776	9835846	3182960	3214070	3237176	4304310	4054584	4262366	1206624	533800	684770
1-Acetoxypinoresinol	Lignans	417.406	[M+H]+	417.421	97	417.40643:38457 418.40978:0 419.41314:0		34332	45748	27881	72704	2162.78	72911	84717	43660	2162.78	21628	71493	22388
7-Hydroxymatairesinol	Lignans	375.408	[M+H]+	375.384	94.2	375.40823:469547 376.41158:0 377.41494:0		411621	59275	258574	1837156	1590402	2068496	118231	30292	65216	34658	2944.08	29441
Anhydro-secoisolariciresinol	Lignans	345.425	[M+Na]2+	345.402	94	345.42487:32864 346.42822:0 347.43158:0		16898	29668	1689.78	1689.78	24310	1689.78	1689.78	45066	1689.78	19846	27300	21910
Conidendrin	Lignans	357.354	[M+H]+	357.369	97.4	357.35373:69938 358.35708:0 359.36044:0		359177	367380	250675	196573	446927	412947	224321	294402	262109	150468	171097	210037
Deoxyschisandrin	Lignans	417.518	[M+H]+	417.507	98.8	417.51816:25108 418.52151:0 419.52487:0		34554	38966	45262	1723.14	1723.14	1723.14	21472	1723.14	17231	1723.14	1723.14	1723.14
Dimethylmatairesinol	Lignans	387.417	[M+H-H2O]+	387.438	95.1	387.4166:265378 388.41995:0 389.42331:0		38870	22943	67796	573183	771019	722866	130327	168655	283396	76854	51505	17863
Lariciresinol	Lignans	361.364	[M+CH3OH+H]+	361.401	87.6	361.36371:97704 362.36706:0 363.37042:0		376839	221357	387558	434637	356569	320741	383412	287278	314099	302772	309151	237366
Matairesinol	Lignans	359.369	[M+H]+	359.385	97.3	359.36902:406450 360.37237:40368 361.37573:0		8752	20949	5564	18397	29743	32501	2480052	2611146	2432740	1206628	1151069	1276187
Schisandrin C	Lignans	385.384	[M+H]+	385.422	87	385.38446:78360 386.38781:237401 387.39117:163440		2792.09	54439	30059	107471	52639	104481	2792.09	105963	2792.09	2792.09	27921	35734
Schisantherin A	Lignans	537.533	[M+H]+	537.57	87.9	537.5332:90674 538.53655:0 539.53991:0		237.269	2373	237.269	237.269	237.269	237.269	471698	403797	295979	210564	147953	207701
Secoisolariciresinol	Lignans	366.403	[M+H]+	366.395	98.5	366.40292:21509 367.40627:0 368.40963:0		21807	2031.88	30063	22376	29122	33609	20319	2031.88	2031.88	2031.88	23453	2031.88
Sesamin	Lignans	355.366	[M+H]+	355.353	98.2	355.36624:153667 356.36959:45746 357.37295:0		5616	6008	3297	228.65	2287	5196	894141	998231	872443	192074	108567	155312
Sesamolin	Lignans	371.361	[M+H]+	371.353	99.1	371.36121:68612 372.36456:93316 373.36792:12824		57345	59662	81739	37362	29623	64657	466985	425440	476874	91061	120267	120162
Todolactol A	Lignans	377.396	[M+H]+	377.4	99.3	377.39551:119020 378.39886:0 379.40222:101826		79482	1453.87	41942	279472	124588	261598	51955	84657	31288	41187	73630	14539
Trachelogenin	Lignans	389.394	[M+CH3OH+H]+	389.411	97	389.3945:53253 390.39785:0 391.40121:0		260871	214504	331970	180264	195373	209662	353810	99102	307499	250488	278661	199684
Myrislignan	Lignans, neolignans and related compounds	375.17	[M+H]+	375.18	77.8	375.1698:111750 376.17315:30516 377.17651:0	50.47266:4045 56.80279:3916 71.02338:4259 77.55472:4799 78.21241:4102 107.25255:4720 135.67157:4665 297.9603:5151 301.00211:4577 375.10303:105282	787791	802063	824672	730018	796912	673102	406597	366885	816709	748331	734296	730874
Coniferaldehyde	Methoxyphenols	179.069	[M+H]+	179.07	67.2	179.06927:5407885 180.07262:1031428 181.07598:255065	51.02365:6924 51.90504:3154 53.00281:4594 53.0393:30040 55.01854:5011 55.05486:25542 63.31226:2455 65.03912:24705 66.04708:3483 66.384:2527 67.05486:7836 69.03407:2615 77.03898:5844 79.05459:37613 81.07018:13583 89.03911:3040 91.05436:15801 94.04131:21786 95.04924:17457 103.05432:5971 105.04451:7165 105.06921:3436 107.0491:21474 108.05682:4128 109.06471:13068 179.06912:3835	24953288	61854132	62928228	49123424	48997328	17748232	63086968	65410640	65116980	46277040	23806246	46772940
Dihydrocapsaicin	Methoxyphenols	308.217	[M+H]+	308.22	65	308.21619:3893221 309.21954:749620 310.2229:0	55.05491:1372 55.50651:766 55.612:899 56.05002:1162 58.06569:7038 68.04984:1226 69.03394:1700 70.06558:11015 72.04485:2214 72.08121:43345 73.36559:826 74.06044:1297 81.03379:1871 82.06529:1045 84.08105:38584 85.02872:1024 98.05984:870 98.08378:956 98.09643:6993 99.09148:2097 112.07594:1196 112.11191:26225 114.09123:1823 126.09182:947 129.13818:3679 146.16406:1303 154.08583:1124 158.08002:1005 176…	22072724	11230958	8911549	36360472	19373290	34962364	1227809	1517694	2465672	27955	20861	66378
Homovanillic acid	Methoxyphenols	205.048	[M+Na]+	205.04	61.4	205.04855:1160070 206.0519:211435 207.05526:31870	51.02361:702 52.7152:636 53.00298:2810 53.03926:8127 54.98701:659 55.01855:1956 60.01317:624 65.03917:908 68.99773:3900 79.05464:848 81.0339:24522 83.01305:2179 91.05431:1329 95.01292:59864 95.04926:1172 96.02096:1378 102.59247:677 103.05426:1741 127.03876:1640 137.02293:8676 205.04788:1835	8337391	10046066	10454246	2083362	1918302	1855884	93622	138171	272753	209397	133607	188699
sinapyl alcohol	Methoxyphenols	211.095	[M+H]+	211.1	62.1	211.09511:14415963 212.09846:1844115 213.10182:64903984	51.02356:6974 51.20594:2946 53.00286:4413 53.03925:185860 53.76435:3428 55.01851:3851 55.0549:32229 56.24249:3262 65.03914:11169 66.73629:4568 67.01817:4381 67.05473:32441 68.02608:7879 77.03875:3909 77.35497:3651 79.05451:28870 81.03383:58084 81.07023:15834 83.04939:15691 84.0384:3993 91.05379:9059 95.04913:25775 95.08549:4783 97.60883:3920 103.05439:8495 105.06974:11710 109.02834:53407 111.0434…	194156736	201722480	198546128	122606176	124457128	125940480	166102096	173663264	168302240	117108208	119300760	121021312
1,4-Naphtoquinone	Naphtoquinones	159.157	[M+H]+	159.153	99.9	159.15651:135906 160.15986:0 161.16322:0		617715	636785	792226	379041	666899	660593	1020915	360319	1243087	341255	636165	763983
Juglone	Naphtoquinones	175.118	[M+H]+	175.153	88.9	175.11821:3745910 176.12156:1881488 177.12492:328484		14423231	15359212	24601744	16352974	18546158	19294680	11017936	7945829	9559606	310331	608005	917922
1,3,5-Trimethoxybenzene	Other polyphenols	169.238	[M+H]+	169.19	81	169.23785:112707 170.2412:0 171.24456:0		8316.03	8316.03	83160	8316.03	8316.03	8316.03	115614	175249	83359	8316.03	8316.03	8316.03
Coumestrol	Other polyphenols	269.207	[M+H]+	269.221	98	269.20746:1090508 270.21081:164743 271.21417:57095	60.31842:847 66.7084:751 103.00129:953 173.16206:932 193.63083:819 223.39992:953 232.29782:918 269.20779:2135	8622375	9071782	9634134	8928634	9461478	9215411	6996348	6807558	7015427	5346698	5327746	5340038
Phlorin	Other polyphenols	289.247	[M+H]+	289.251	99.9	289.24707:67359 290.25042:750422 291.25378:96247		74738	159893	215758	376735	320553	279998	120136	125347	81004	28404	71025	32034
Pyrogallol	Other polyphenols	127.111	[M+H]+	127.11	99.7	127.1112:112613 128.11455:115314 129.11791:0		697923	734036	498939	659348	447568	434034	734286	256718	918774	193191	862292	381940
Salvianolic acid B	Other polyphenols	719.646	[M+H]+	719.614	90.1	719.64587:32270 720.64922:0 721.65258:0		38904	95448	26267	63619	47275	55225	61118	72957	152862	112098	83018	63174
Salvianolic acid D	Other polyphenols	239.148	[M+H]+	239.194	82.4	239.14763:1959479 240.15098:191629 241.15434:0	57.76269:711 62.1521:685 89.05975:7277 102.01665:846 133.08554:1288 203.88647:933	7372289	5930614	5131960	15578551	15451421	15206546	818238	454486	541362	2097084	1588059	3948104
(1S)-1,5-anhydro-1-[4,5,10-trihydroxy-2-(hydroxymethyl)-9-anthryl]-D-glucitol	Phenolic glycosides	419.12	[M+H]+	419.13	89.8	419.11386:10323 420.11721:0 421.12057:0	51.98923:926 62.04181:786 72.6437:895 74.43903:1036 88.66124:1084 90.17802:1293 90.97651:1279 91.30785:1039 94.87848:969 101.46661:867 108.88167:978 133.68039:1111 153.01759:2202 163.89835:1181 165.0536:2477 197.65274:1075 231.17513:1436 419.1871:45181	16957	14532	1226.05	1226.05	1226.05	1226.05	1226.05	19309	12261	9195146	12119352	12731125
2-Glucosyloxy-4-methoxycinnamic acid	Phenolic glycosides	357.113	[M+H]+	357.12	84.2	357.11328:66740312 358.11663:11089376 359.11999:1867597	51.41631:31437 56.42172:27332 57.27158:27574 119.47195:31290 135.73973:37825 357.11362:543619	460.541	4605	460.541	460.541	460.541	460.541	28085832	28436340	28636370	630152384	641581888	672622784
4-(2-Nitroethyl)phenyl 6-O-?-D-xylopyranosyl-?-D-glucopyranoside	Phenolic glycosides	484.142	[M+Na]+	484.14	55.5	484.14188:6644007 485.14523:1607673 486.14859:848929	57.03407:1598 57.84846:1352 65.03915:2615 69.03399:6248 71.04933:1859 72.8072:1498 81.03378:4492 85.02871:11865 88.05624:1363 95.0491:5001 97.02844:21276 99.04395:4943 109.02821:9385 111.04375:1970 121.02808:425197 127.03866:20339 135.20042:1680 139.03841:68233 145.04918:4345 167.03322:18349 226.38872:1697 232.77312:1678 265.06989:5593 283.07932:10481 287.05368:4326 417.2886:1670 431.09625:3191 4…	1279518	1468196	3114089	989693	209351	492884	46112920	47952556	44185800	5725878	3505826	4092416
Curculigoside	Phenolic glycosides	489.098	[M+Na]+	489.13	74.1	489.09756:5133942 490.10091:1229824 491.10427:900681	63.63832:2677 78.87766:2656 85.47098:2849 94.53078:2879 107.21047:3036 113.88425:3598 125.99458:3006 134.73651:3554 143.00937:10471 164.59265:3189 178.80206:3433 194.61661:3710 327.04483:30005 340.55234:3509 351.06699:3690 369.07364:5034 376.17093:3259 459.87433:3867 471.08929:5050 489.0972:279943 489.2157:11206	1527654	2334300	925054	418933	452368	305163	19556122	21999258	20967356	1508302	2043902	1925723
Eleutheroside B	Phenolic glycosides	373.147	[M+H]+	373.15	62.2	373.14716:2988219 374.15051:1056888 375.15387:249453	50.75842:1772 53.03918:7871 53.3844:1809 55.05462:2523 79.05458:4906 81.03372:10269 81.07012:9077 83.04925:5883 95.04929:6416 95.08574:3995 97.02821:2724 97.83549:2194 105.06983:10394 109.0281:41487 109.06468:7169 111.08014:10514 113.05933:11023 123.07949:3750 123.26942:2548 127.03828:18532 141.05386:189398 145.05219:2614 151.07484:5062 165.05389:8192 179.07002:2864 211.09518:33425 233.94997:2294…	31012524	32682148	32767566	19534946	19610552	20043532	25512694	27175832	26048984	20865324	21850380	20496630
O-Methylaloeresin A, 7-	Phenolic glycosides	555.166	[M+H]+	555.18	49.7	555.16583:1098958 556.16918:285668 557.17254:101210	51.71112:1271 60.1903:1135 62.82732:1106 65.21935:996 68.62521:1044 89.13956:1205 124.57444:1121 149.0202:21453 169.04626:4723 219.06262:7680 315.10855:1447 359.09418:6335 403.70782:1433 429.07587:2829 429.13504:59007 515.54706:1572 555.16614:101132	8319949	8028094	7895818	2450886	2154751	2411257	4561580	5194196	4231960	2876862	2967886	2352019
Parishin B	Phenolic glycosides	751.259	[M+Na]+	751.2	47.8	751.25781:13256228 752.26116:4772876 753.26452:1264102	55.55914:2833 81.54397:3886 84.14943:3425 92.75879:3271 185.0407:20889 186.31529:3456 225.07207:18605 298.31567:3776 314.09875:5704 387.12411:2381960 736.16431:7531 739.20245:4282 751.13306:6374 751.25806:79098	754.638	7546	754.638	754.638	754.638	754.638	1654594	1592014	1781516	105112488	74952992	74395704
Carnosic acid	Phenolic terpenes	333.446	[M+H]+	333.434	98.1	333.44604:490483 334.44939:0 335.45275:0		266178	300309	514847	1048721	838013	2179297	197542	329511	226184	77594	154435	7759.38
Carnosol	Phenolic terpenes	331.44	[M+2H]2+	331.418	94.7	331.44046:65098 332.44381:0 333.44717:91153		37610	3761.02	3761.02	96061	53216	81337	3761.02	3761.02	3761.02	63773	3761.02	102386
Corylin	Pyranoisoflavonoids	321.129	[M+H]+	321.11	79.9	321.12906:1219341 322.13241:153690 323.13577:78821	58.37277:658 59.97079:844 70.13947:780 83.78136:858 161.91301:926 172.17958:1074 321.12903:9268	81254	77420	74199	15243	10497	13378	1621145	2111881	2178504	9360369	9049827	9283583
Glabrone	Pyranoisoflavonoids	337.111	[M+H]+	337.108	52.9	337.11087:7316942 338.11422:1089394 339.11758:136490	52.78083:5250 53.00282:5389 55.0185:13101 55.05491:14980 57.03418:8783 62.63273:4610 65.03915:17023 65.89907:5070 67.05483:32117 69.03384:29984 71.01316:240377 71.01711:12454 73.2775:4646 75.04443:27671 79.25552:4956 80.19653:6080 82.83154:4359 83.04938:82151 85.02865:15752 85.0648:10599 85.219:4225 89.02354:107909 90.85701:5388 93.03362:32893 95.04929:37676 97.0285:8738 99.00764:38069 111.04384:…	278616	560218	437560	131792	159275	132269	2796718	9635562	11264614	54648556	23889254	30771064
4-Hexylresorcinol	Resorcinols	195.122	[M+H]+	195.122	61.8	195.12144:2536061 196.12479:268339 197.12815:329272	53.03914:1499 56.96535:4407 65.03911:2408 89.05987:5878 110.15814:1900 138.06584:3027 141.94339:1941 157.71527:1845 185.98009:1800 188.10046:1878	13041525	14782511	7242282	18021052	18916618	18835234	1078750	605743	698417	121423	12142.3	12142.3
Pongamol	Retro-dihydrochalcones	295.112	[M+H]+	295.1	57.5	295.11179:116391392 296.11514:28283334 297.1185:1803418	51.2967:12373 51.67967:13179 53.03927:45224 54.03453:16362 54.22073:13028 55.01839:36881 55.05487:35213 56.05025:30356 57.03412:45301 60.04482:28606 60.53181:13483 61.02895:18574 61.86134:15004 62.72538:13496 65.03919:19748 67.05464:54751 68.05002:32015 69.03384:124609 69.85615:15354 70.02911:82919 70.06542:14471 71.01325:19251 71.04964:22580 72.0447:46256 73.02885:48968 74.02406:91424 79.05462:1…	125035072	121956952	1265527424	623938752	599957056	614823040	704795008	183366912	182330512	546243712	534976000	488032960
Licochalcone A	Retrochalcones	361.145	[M+Na]+	361.142	85.3	361.14493:1590480 362.14828:261223 363.15164:43998	51.51175:842 86.74174:986 128.18062:1064 180.61304:861 361.10391:2769 361.14459:35899	52488	47576	45824	83824	46884	45902	13500065	12010578	10439552	5896122	7611314	30629674
1,2-Diphenylethanone	Stilbenes	197.08	[M+H]+	197.096	67.5	197.07971:2254842 198.08306:5525370 199.08642:355435	52.98028:1348 53.00291:6079 53.03926:14322 55.01846:4326 55.05489:11733 56.9655:2958 60.86752:1758 65.03909:5181 67.0547:8764 69.03391:4254 75.96468:1420 78.0499:1376 79.05452:24163 81.03383:2505 81.07023:17522 83.04927:2102 83.67294:1687 91.0544:13404 93.07002:3698 94.04133:6937 95.04909:9484 95.08561:3490 103.05405:5053 105.04475:2577 105.06993:8417 107.04909:6889 107.5197:1788 108.05692:4016 1…	74251144	79129648	10320511	5913030	11898006	7408704	19670942	8578603	11260402	12575810	9739302	16609835
Rhapontigenin	Stilbenes	259.128	[M+H]+	259.09	61.9	259.09113:22582198 260.09448:5449864 261.09784:3497120	53.03925:25897 54.03454:21798 55.01848:38995 55.05476:26133 56.05023:13916 57.03415:23039 67.05483:33333 68.0498:25149 69.03382:58918 70.02922:19835 71.01292:16947 80.04986:62994 81.0339:124658 82.02905:130748 82.06511:21083 83.04967:32095 83.83945:14602 84.04457:39175 87.05553:26362 94.06499:19926 95.0492:86981 96.04454:107082 97.02853:136099 108.04444:73206 110.05997:21019 112.03921:65480 120.0…	22540730	23541284	177743072	110615640	103111048	100246800	75129552	93672896	58928592	99647016	117763576	93267872
Salvianolic acid A	Stilbenes	495.119	[M+H]+	495.13	83	495.11902:8475577 496.12237:2409792 497.12573:3018343	57.54733:5668 68.23712:5174 118.88587:5121 173.97209:5382 212.84099:6401 224.1646:5798 294.63696:6113 333.06625:19453 375.07431:6668 495.11899:561980	31925398	31267264	32390070	14266404	15720461	26934756	55198832	53685608	55683796	15638200	19281756	14875548
3'-Hydroxy-3,4,5,4'-tetramethoxystilbene	Stilbenes	303.307	[M+H]+	303.322	97.8	303.30701:451286 304.31036:51951 305.31372:0		1456684	1344790	1493710	657734	728434	647402	2219042	2136416	1897026	3016795	2843282	2763471
4'-Hydroxy-3,4,5-trimethoxystilbene	Stilbenes	287.312	[M+H]+	287.322	98.7	287.31189:208534 288.31524:207303 289.3186:35122		399161	586297	727722	508063	749203	549912	1633802	1505169	1595755	473616	816658	336699
cis-Resveratrol 3-sulfate	Stilbenes	309.276	[M+H]+	309.306	91.6	309.27646:181346 310.27981:60315 311.28317:127188		56666	79031	97863	99371	42669	189767	927021	1243626	753349	687798	960629	781931
Dihydroresveratrol	Stilbenes	231.25	[M+H]+	231.259	99.1	231.24965:2285580 232.253:115006 233.25636:0		3110947	2856976	3060760	3562183	3152886	3678162	14377509	14988433	13488439	6724546	6631674	6248099
Piceatannol	Stilbenes	245.225	[M+H]+	245.243	96.7	245.22513:372968 246.22848:56270 247.23184:0		571082	626261	372205	515996	289004	779114	1863395	2410518	2388898	1154699	1441097	1827524
Piceatannol 3-O-glucoside	Stilbenes	407.335	[M+H]+	407.383	81	407.33487:95924 408.33822:78267 409.34158:0		314513	196314	162324	318879	308337	224265	142933	425250	297240	247526	278993	318886
Trans-Resveratrol	Stilbenes	229.234	[M+H]+	229.243	99	229.23422:195908 230.23757:120865 231.24093:0		85779	45473	28287	51606	75068	41918	1176408	1255266	1154860	762459	667596	819680
Hydroxytyrosol 4-O-glucoside	Tyrosols	317.286	[M+H]+	317.304	96.9	317.28601:279726 318.28936:28892 319.29272:0		6103	12150	16214	8316	3673	5062	1710246	1737227	1627735	325006	289752	283532
Oleuropein-aglycone	Tyrosols	401.38	[M+H]+	401.373	99.3	401.37982:302861 402.38317:56478 403.38653:0		43438	39887	16421	38781	30171	20148	1870444	2117611	1941420	441473	375025	402527
Tyrosol 4-sulfate	Tyrosols	219.209	[M+H]+	219.227	96.6	219.20943:27826 220.21278:0 221.21614:0		20481	46657	38159	1389.35	13894	1389.35	1389.35	1389.35	1389.35	1389.35	1389.35	1389.35

## Sheet: Dataset
Metabolite name	CME_rep1	CME_rep2	CME_rep3	CMF_rep1	CMF_rep2	CMF_rep3	CMM_rep1	CMM_rep2	CMM_rep3	CMU_rep1	CMU_rep2	CMU_rep3
Group	CME	CME	CME	CMF	CMF	CMF	CMM	CMM	CMM	CMU	CMU	CMU
Cardamonin	10393215	10583885	10548160	31865	180745	257451	293034	442939	336622	1725888	3297466	3635988
Phloretin	7673332	7589198	7077942	4468991	4371726	4340012	7074234	7513338	8417247	19571244	9092328	16370109
Irigenin	11748065	11962573	11212840	6818538	7100412	6912868	1852341	1517714	2435480	1136523	1225403	1084692
Malvidin	2921820	2179287	5810496	7954718	8174624	8262630	2952616	1172999	2701832	339216	271767	828953
Licoflavanone	1703035	719942	998911	1422425	1525543	1456134	237121	71387	274839	5471.32	54713	146515
3-(3,4-dimethoxyphenyl)-7-hydroxy-4H-chromen-4-one	403404	414044	524093	349819	249575	328573	214166	407626	222530	12185313	20781270	20793040
6,3'-Dimethoxyflavone	5898117	8947704	16105456	10106895	12012832	11628362	1033983	2495648	862968	289512	514326	594211
Hispidulin	75984976	35605396	85709872	66981524	66417928	67330504	7683304	11079827	6088132	3313728	4572766	2307483
Jaceosidin	1631176704	1540031104	1425289344	1077602816	1101829632	1075027456	600955072	574586880	528493088	237099856	245960944	287149088
Bavachin	666.152	22617	6662	17570	13464	27438	3122846	3134468	2778413	16352066	15753258	16530434
Fraxetin	254339936	255446432	223991328	277826560	284726624	270883200	13716286	13872802	41474892	15616077	19406946	17884258
Isofraxidin	7684834	7207150	7183145	11845484	11096656	8234301	6683	6261	20629	65197	22703	31795
Cyanidin	1086398	2020312	3472294	9636569	9029647	9119192	8297596	9370999	6055048	18948022	18077646	10921120
2-(3,4-dimethoxyphenyl)-7-methoxy-4H-chromen-4-one	30199	72902	33116	77058	25288	79452	2285090	2330122	2478339	175341808	181716400	174071056
3'-hydroxygenkwanin	166721	162409	105081	46617	99611	78606	16784836	24634000	12463087	5736298	11689134	4639992
4',7-Di-O-methylnaringenin	1633924	3348812	4116458	1005523	263999	904637	23735442	25667424	7655545	12592165	13107782	7764166
7,4-Di-O-methylapigenin	5861	21263	9152	7828	14088	586.133	9736370	8896380	9944833	265561184	263453776	256228016
Casticin	35941128	27810368	29568954	19723410	9217098	15671351	74262504	88554448	103653808	160084384	158188304	171230480
Sakuranetin	7642652	6977218	6828204	2354160	2559590	965938	1419589	1810622	1753635	498869	237697	171436
2-(3,4-dimethoxyphenyl)-5,6,7,8-tetramethoxy-4H-chromen-4-one	6504	10871	650.381	650.381	650.381	650.381	38690	157838	73876	12420262	13582819	12708914
6-Demethoxytangeretin	729.456	7295	7565	729.456	729.456	729.456	150542	222386	161385	8589643	8385818	8385774
Lysionotin	10214	759.075	759.075	759.075	7591	759.075	1219962	1055999	1144335	5499743	3038502	3602058
(2R,3R)-3,7,4'-Trihydroxy-5-methoxy-8-prenylflavanone	529.45	529.45	14888	5294	529.45	8081	3527784	3612316	3849257	79289480	84238656	84353920
Glabrol	13451697	14151941	12197246	6981006	6806302	8090717	7842522	7849367	7183821	2013305	2111607	1570405
Isokurarinone	425081	499114	1386640	157673	428795	284968	2043681	3782893	3478047	12682920	5905968	12385913
Purpurin	35114664	34699160	32514154	21599764	20454638	21537446	18030794	16046425	17499338	8289151	8005422	8775291
Sophoflavescenol	594.648	5946	594.648	594.648	594.648	594.648	1715643	1716514	1704046	45525604	38065828	43490956
Cyanidin-3-glucoside	31662880	31625854	30642992	18778814	18797864	18543576	33199910	32492432	33476250	25340282	26216298	26570078
Benzoic acid	19431052	18998772	10300643	10793731	20316098	7950301	234140080	200449392	189761328	173085952	144701120	200779584
Pyrocatechol	307957952	292328672	306556896	277500448	133259160	276701056	174152176	168538112	173734912	69405784	128132072	127802096
Cinnamoylcholine	125786	101962	142706	148820	217543	265216	1299470	1100724	1089496	15730252	15655430	15883788
1-Cinnamoylpyrrolidine	170853	82583	102590	229868	95859	106811	27606896	29583820	27417568	149267408	159506704	234438768
Piperlotine A	23840	66731	105380	271846	253074	295957	4421952	2567426	4483242	33276662	71390928	68944864
2'-O-methylisoliquiritigenin	116489416	124597344	128471232	350179712	354176608	353404416	52282432	60398444	45751628	26500414	30725002	74629064
4'-hydroxy-2',4,6'-trimethoxychalcone	71714728	53332056	66639496	46160352	46236832	44255344	49918392	48922336	51967332	13901696	14417733	9103538
Caftaric acid	6416873984	6540696064	6038731776	5504249344	5237702144	2388858112	4805805568	4992814592	4245283584	2230906368	2126159104	2175068672
Ethyl caffeate	609395	1150765	1464297	322556	91493	278722	181134144	122727608	298484192	531451520	519056512	578879168
Methyl rosmarinate	370439	370439	370439	370439	370439	370439	3704393	3745129	3944074	80953584	80116384	81813496
Paprazine	1436757	4783552	5020728	482544	1609164	745722	133985104	132262624	72141104	353812448	344281664	342430624
Rosmarinic acid	844211	769388	912880	1103476	687542	583676	24391242	24377960	24907024	94475008	102992584	112221224
Fraxin	1.93494e+06	1.93494e+06	1.93494e+06	1.93494e+06	1.93494e+06	1.93494e+06	35953364	39136508	25130270	19776848	19797988	19349434
Skimmin	27559232	28567390	531225888	28667168	27613224	38195184	304042592	336371872	332323712	104084280	88803400	86811720
7-hydroxy-2,3-dihydrocyclopenta[c]chromen-4(1H)-one	23232250	13652673	27888578	12644797	14016864	12684765	212991216	135935728	92596672	632399424	618569536	153837424
9-(4-chlorophenethyl)-3,4-dimethyl-9,10-dihydrochromeno[8,7-e][1,3]oxazin-2(8H)-one	11396096	8915382	7796490	32951616	32914690	32868930	2666954	4915102	3480608	84587	480930	215919
Angelol A	8107531	8840981	6453162	4180094	3659248	4075970	2706616	2315300	1190870	10513.5	10513.5	105135
Citropen	350361	396529	335445	268467	223130	106502	33984324	46666908	31008538	46419976	76066016	40251140
Coumarin	58230	71131	128719	85185	8500	43354	1908250	2046602	1618212	69491880	69122984	71475456
ethyl 2-((4-methyl-2-oxo-2H-chromen-7-yl)oxy)propanoate	127284960	213320672	135090880	138869472	132938688	137835360	102982168	380032768	412784480	114984088	212564240	323211200
Herniarin	5493308	11474339	3964405	3913866	9064820	4194686	3260080	5449239	4818222	814975	1551282	588654
Phebalosin	54999	41220	141027	4752	26669	12747	21342648	25838674	13054529	1090698	1263923	445525
Suberosin	5555241	6240678	5316340	5831710	5978036	6371968	2396496	5966403	5631222	4407404	4265510	2323231
Toddalolactone	100068216	95402536	88309312	1786831	1854260	1922118	1131462	641988	821926	595908	562973	434316
(-)-Epigallocatechin (EGC)	41043	9577	7859	5625	26383	18099	42076672	42007084	43108876	211696208	208551040	211557440
(-)-Gallocatechin	7684830	7605842	13479314	26033618	16018064	26099854	760584	760584	760584	760584	760584	760584
2-(3,4-dihydroxyphenyl)-3,5,7-trihydroxy-4H-chromen-4-one	29837508	24033854	28843128	80575600	80472880	85159552	151035	159061	323220	108239	173618	315334
5,7-dihydroxy-2-(4-hydroxyphenyl)-2,3-dihydro-4H-chromen-4-one	12165231	12096871	11854324	6532179	6380508	6576298	12086284	13624171	11696036	9679686	9245688	6533136
Butin	30783794	15864579	31303820	60567312	56593496	57466536	12826089	3284923	2699181	952862	982539	410651
Dihydroluteolin	14496498	20728250	16970754	9449889	4331489	9249534	2594477	946481	1967096	1004345	1155365	2676797
Liquiritigenin	142597104	101101408	96813472	240396432	226926144	226486640	82968808	93313680	28637828	34376752	62246572	45569968
Naringenin	630635	673075	901856	567232	438942	551567	211347	108660	183154	31401	3140.12	3140.12
Silydianin	204003	142145	318587	102156	28710	50655	30462	2871.01	2871.01	17742826	18997614	20180062
(2R,3R)-2-(3,4-dihydroxyphenyl)-3,5,7-trihydroxy-2,3-dihydro-4H-chromen-4-one	17828974	18169468	17770478	7997571	8179820	7793804	80907896	80280744	80461816	5821678	2801648	3884866
Dihydrokaempferol	4678166	5017594	2741571	2846499	2481986	2239100	10925855	12392786	9843755	10439624	13495812	4484960
5,7-dihydroxy-8-(1-(2-hydroxyquinolin-3-yl)-3-(4-methylpiperazin-1-yl)-3-oxopropyl)-2-phenyl-4H-chromen-4-one	9025840	8288204	7911258	5946792	5984731	6089340	8119100	7381442	8021186	4528540	2579550	4652426
Baicalein	88078	159195	300755	5683392	5111705	5647066	39067332	37707036	37868380	285642912	279394208	281776512
Homoorientin	376269	220504	282194	153687	246048	190435	7136420	6436715	4668274	7770300	8728624	8749643
Liquiritin	10259	22931	36272	1025.88	22843	16695	1915540	943658	1819365	32138560	48957268	45567468
Miquelianin	22541006	22117242	22120416	14647516	14732607	15040904	24089678	24115162	24626900	2126411	4372580	3139057
Baimaside	23994986	34159988	25947466	50376920	14520971	34363740	39515276	37900724	21623420	38440668	8212388	9433408
Isoquercetin	3225934	2854016	2848147	1521298	1463163	1503180	3524834	4519624	4047347	137645888	26313766	128012088
Myricitrin	17512	44318	134113	4153	57775	16823	2820977	1505379	2746066	48123864	89360008	75156568
Pelargonidin 3-arabinoside	1340301	1934229	2589733	2774567	6358526	4857188	2478007	2621028	1542365	636215	1079076	283856
Quercetin-3-O-glucosyl-6''-acetate	15403	20577	62214	1540.28	1540.28	1540.28	11646520	11314608	11481370	39981552	39809292	39057832
Quercitrin	25240150	25359986	25048274	18472558	18602564	17571686	23563882	23246552	23960980	11264065	11621314	9506327
Rutin	6079108	5597694	5303834	2965736	2634359	2707738	5593074	5054014	2990038	674801	3305808	801336
Baicalin methyl ester	35039004	15855368	25713660	22058326	5429364	4668000	6120932	3407910	24528374	2338272	4325940	3527472
Apigenin 7-O-glucoside	81878	125493	65663	131624	203105	140001	683512	1359401	1151837	10464528	14329275	14799843
Hispiduloside	321576	244630	245462	8979	897.905	897.905	8977400	5074384	13410682	10782540	18487856	30058486
Naringenin-7-O-beta-D-glucoside	8403007	7911026	7877019	5099486	5090570	5557390	4815516	1821800	3504715	123650	204280	116971
2-(2,3-dihydrobenzo[b][1,4]dioxin-6-yl)-6-methylchroman-4-one	14506103	15642450	6334724	215297584	222978512	217683488	203478960	141275728	107592424	9344778	38475332	14572709
Galangin	67630	90060	84936	63619	79747	58136	12476453	13120226	14176822	21273052	86895512	18701266
Kaempferol	1265946	1118208	562297	147654	55386	58121	25893258	27867248	26971138	4856024	2271270	4980573
Myricetin	113492	44748	105183	8388	26478	18781	4715151	14302266	16549866	3295534	2872367	1584306
Quercetin	8560082	9113172	9313466	4706522	4842617	4847610	9513479	9455277	8567481	1879334	1668180	3889708
Eudesmin	8833973	8899262	9310274	6731688	6906076	7077317	3153280	3395493	3362556	5165503	5379226	5194172
Leonurine	20168150	17735088	15080559	13108269	12850447	12861481	3663296	7665305	5118536	4782692	1831666	3504700
methyl 4-hydroxy-3,5-dimethoxybenzoate	19636572	19968946	19098432	11211474	11478617	11394438	11066714	11156927	14061560	6477046	13072544	10858901
(S)-[6]gingerol	20337792	19817302	19520138	2571612	2510119	2418150	26276546	26783556	26757822	35566276	35518360	34801152
Methylophiopogonanone A	3179042	2930650	3049828	2241494	2005319	2026647	6354040	6732657	5741796	95178472	108971832	108851352
methyl 3-(6-chloro-4-oxo-4H-chromen-3-yl)-3-(7-hydroxy-3-(4-hydroxyphenyl)-4-oxo-4H-chromen-8-yl)propanoate	2135.59	2135.59	2135.59	2135.59	2135.59	2135.59	45100	61491	21356	313307	317903	197799
gomisin A	198403	881308	352115	90189	70542	7054.23	35276344	30070102	33519800	72276416	45112248	45417248
Gomisin H	7443624	8064953	8371117	4558962	4767462	4498429	4135312	4818262	4502324	2932375	2925040	3650449
Picroside II	983.503	14067	983.503	9835	67257	81653	139371	240398	36187	13704796	15491807	16432745
schisandrin B	8986085	8053602	8070161	3871203	3564790	3683767	1093412	1705093	1976939	300730	232082	179191
4-Hydroxybenzaldehyde	49601152	56307832	81849016	43321660	57896216	43093408	49485532	53684216	50609148	63899984	72969456	69095312
3,4-DIHYDROXYBENZOATE	8331242	10282088	8013260	4433094	4647457	6136288	27877442	32419560	32365854	7439446	2455782	13827012
3-Hydroxyanthranilic acid	2079360	1715513	1331864	213333	1661850	242831	17940306	7214668	17569346	23211310	13141383	33851152
4-hydroxy-benzoate	33696760	36946136	33734420	25171300	22943054	28606110	6301006	9298794	9047149	21294426	14844938	32054378
Gentisinic acid	562705	544802	504640	370549	190068	84210	10618452	10051273	10325748	15472078	28707292	28398908
Protocatechuic acid	7123814	6250499	6782612	3524959	4341199	4774184	4386260	4312344	3824125	70273360	67962176	68397560
3-Hydroxycinnamic acid	45268816	44261512	42276720	29958418	27820816	30561032	33393018	33671508	33343936	21997790	23928036	22696226
Caffeic acid	2218204	1446702	2260432	1263308	717874	1060150	23516138	23269396	20203292	43075104	43905516	48023248
Coumaric acid	6602721	8516477	7775900	4257608	905963	6192824	35042764	36340160	38994076	9170549	16061371	7463105
trans-4-Coumaric acid	19858370	16237153	21615606	2629446	2159780	2393816	2281439	1122697	1186344	2257424	4666258	2984694
Octopamine, N-feruloyl-	443.386	443.386	4434	443.386	443.386	6117	7267748	7299184	7127112	130746240	131572888	134229312
8-hydroxy-6,7-dimethoxy-2H-chromen-2-one	4287531	4306346	3323150	1647396	2954582	3078548	2011888	3538449	2457196	4298182	15039704	13850124
8-O-Acetyl shanzhiside methyl ester	15522576	11822429	12353783	7847036	7655214	7808798	8953956	9041152	8234276	3655189	2398542	3714270
Agnuside	646918	1329074	1052404	656980	391541	433525	25426620	34381520	31085202	2313343	1808909	1450867
Ajugol	36853796	39251008	38976772	34166956	36075332	39319460	39816568	41496132	42868356	37646224	37791588	38751920
Aucubin	47866	13291	25838	13457	33446	14648	1445409	808455	2905812	55575168	64305308	26202064
Harpagide	184894	90773	150108	77071	62969	74312	92572	100818	76700	4071092	4039577	3712341
Loganin	35016852	76011448	64824396	91350608	91079896	90774200	98308208	85295800	54357148	57998040	42131100	58423884
Shanzhiside	18652138	11828687	15696350	9231658	11268104	24932878	627044	2250084	952234	944607	1113535	424109
Sylvestroside I	13564851	38783216	38557904	26121006	25523974	25901006	20071526	20467044	20340282	5753515	5659688	4791277
Genipin	1819766	1216168	1635505	206116	164839	166960	12052159	7913812	11001114	12833400	12621382	10178281
2,4-Di-O-methylolivetonide	586.514	586.514	6215	586.514	586.514	586.514	586.514	5865	11420	37617568	37508792	37897884
Puerarin	48959	220299	81412	165947	289908	193288	47565	110603	317962	55186	124187	67251
(3R)-N-((2S,3R)-1-((benzo[d][1,3]dioxol-5-ylmethyl)amino)-3-methyl-1-oxopentan-2-yl)-2,2-dimethyl-5-oxo-2,3,5,9b-tetrahydrothiazolo[2,3-a]isoindole-3-carboxamide	30854788	29798230	29638570	17972750	18739924	18865718	16596337	16204377	16959890	3011001	6343446	6406791
Arctiin	6954706	9191211	7704862	4031168	3859646	5235848	6216590	6308735	5985686	2376427	1801268	1051357
Episyringaresinol 4'-O-beta-D-glncopyranoside	8554514	8791776	9835846	3182960	3214070	3237176	4304310	4054584	4262366	1206624	533800	684770
Myrislignan	787791	802063	824672	730018	796912	673102	406597	366885	816709	748331	734296	730874
Coniferaldehyde	24953288	61854132	62928228	49123424	48997328	17748232	63086968	65410640	65116980	46277040	23806246	46772940
Dihydrocapsaicin	22072724	11230958	8911549	36360472	19373290	34962364	1227809	1517694	2465672	27955	20861	66378
Homovanillic acid	8337391	10046066	10454246	2083362	1918302	1855884	93622	138171	272753	209397	133607	188699
sinapyl alcohol	194156736	201722480	198546128	122606176	124457128	125940480	166102096	173663264	168302240	117108208	119300760	121021312
(1S)-1,5-anhydro-1-[4,5,10-trihydroxy-2-(hydroxymethyl)-9-anthryl]-D-glucitol	16957	14532	1226.05	1226.05	1226.05	1226.05	1226.05	19309	12261	9195146	12119352	12731125
2-Glucosyloxy-4-methoxycinnamic acid	460.541	4605	460.541	460.541	460.541	460.541	28085832	28436340	28636370	630152384	641581888	672622784
4-(2-Nitroethyl)phenyl 6-O-?-D-xylopyranosyl-?-D-glucopyranoside	1279518	1468196	3114089	989693	209351	492884	46112920	47952556	44185800	5725878	3505826	4092416
Curculigoside	1527654	2334300	925054	418933	452368	305163	19556122	21999258	20967356	1508302	2043902	1925723
Eleutheroside B	31012524	32682148	32767566	19534946	19610552	20043532	25512694	27175832	26048984	20865324	21850380	20496630
O-Methylaloeresin A, 7-	8319949	8028094	7895818	2450886	2154751	2411257	4561580	5194196	4231960	2876862	2967886	2352019
Parishin B	754.638	7546	754.638	754.638	754.638	754.638	1654594	1592014	1781516	105112488	74952992	74395704
Corylin	81254	77420	74199	15243	10497	13378	1621145	2111881	2178504	9360369	9049827	9283583
Glabrone	278616	560218	437560	131792	159275	132269	2796718	9635562	11264614	54648556	23889254	30771064
4-Hexylresorcinol	13041525	14782511	7242282	18021052	18916618	18835234	1078750	605743	698417	121423	12142.3	12142.3
Licochalcone A	52488	47576	45824	83824	46884	45902	13500065	12010578	10439552	5896122	7611314	30629674
Pongamol	125035072	121956952	1265527424	623938752	599957056	614823040	704795008	183366912	182330512	546243712	534976000	488032960
1,2-Diphenylethanone	74251144	79129648	10320511	5913030	11898006	7408704	19670942	8578603	11260402	12575810	9739302	16609835
Rhapontigenin	22540730	23541284	177743072	110615640	103111048	100246800	75129552	93672896	58928592	99647016	117763576	93267872
Salvianolic acid A	31925398	31267264	32390070	14266404	15720461	26934756	55198832	53685608	55683796	15638200	19281756	14875548
Cyanidin 3-O-(3'',6''-O-dimalonyl-glucoside)	322287	419005	701742	33822	77159	36160	367501	455909	374437	1040829	616261	1074559
Cyanidin 3-O-(6''-dioxalyl-glucoside)	149463	420295	523665	217947	515730	609606	2931293	2753351	2438905	2389728	1642889	2225217
Cyanidin 3-O-(6''-malonyl-3''-glucosyl-glucoside)	37206	32222	40909	14185	14612	7806	9154	2038059	2654137	1695042	4709622	2619339
Cyanidin 3-O-galactoside	44507	2700.43	2700.43	96510	58566	58680	27004	2700.43	47181	40059	2700.43	30499
Cyanidin 3-O-xylosyl-rutinoside	30921	23201	17081	25072	1411.54	1411.54	16556	14115	1411.54	1411.54	1411.54	1411.54
Delphinidin 3-O-(6''-acetyl-galactoside)	601469	381645	540532	38164.5	38164.5	38164.5	1769853	783119	1847227	673028	1077540	1666606
Delphinidin 3-O-galactoside	42262	35977	16789	23361	32490	27633	226430	438896	436472	34161	8834	7068
Malvidin 3-O-(6''-acetyl-galactoside)	44648	5224	10948	339.24	3392	14543	339.24	465286	1419978	919415	937189	1312361
Malvidin 3-O-(6''-p-coumaroyl-glucoside)	98890	56252	45383	94587	65024	33174	1898.49	52784	18985	1898.49	1898.49	1898.49
Malvidin 3-O-galactoside	2169.7	2169.7	2169.7	30806	21697	94700	222694	143446	227207	400270	250458	65075
Pelargonidin 3-O-arabinoside	158540	558531	189810	65590	149629	91348	807960	276697	326542	311229	760304	785971
Pelargonidin 3-O-galactoside	33256	3325.64	3325.64	58710	107079	220303	3325.64	3325.64	56117	3325.64	3325.64	37705
Pelargonidin 3-O-glucosyl-rutinoside	25034	30167	23799	15729	1572.91	1572.91	1572.91	1572.91	1572.91	1572.91	1572.91	1572.91
Pelargonidin 3-O-sambubioside	72134	86130	57951	95108	65059	23749	675700	668502	731329	1084466	1098553	1116993
Peonidin	111054	160464	87488	177323	163798	156622	270753	235104	185011	67784	29316	52528
Peonidin 3-O-diglucoside-5-O-glucoside	76226	105763	24464	29664	53032	59223	16023	15419	21155	1541.91	1541.91	17316
(-)-Epigallocatechin 3-O-gallate	3019.42	3019.42	3019.42	150008	171931	74773	116286	127836	40394	30194	3019.42	3019.42
(-)-Epigallocatechin 3-O-glucuronide	1740800	1645594	1791647	1727810	1861048	1640051	1625584	1817275	1701803	1338464	1748384	1039635
(+)-Catechin	4733932	4323844	4934384	4650548	4493409	4852124	4399250	4204175	4657718	3743521	3767499	3817047
(+)-Catechin 3-O-gallate	7740493	9346338	13309626	401721	308351	399127	11122222	15719211	12286886	13932085	12860456	12560571
[6]-Gingerol	1469.86	21016	14699	38533	102173	42971	152336	72171	50923	122783	130594	77486
1,2'-Disinapoyl-2-feruloylgentiobiose	420566	424805	194271	158905	61170	136900	1544.75	15447	1544.75	1544.75	1544.75	1544.75
1,2-Disinapoylgentiobiose	17239	15840	15357	1535.66	1535.66	1535.66	1535.66	1535.66	1535.66	1535.66	1535.66	1535.66
1,3,5-Trimethoxybenzene	8316.03	8316.03	83160	8316.03	8316.03	8316.03	115614	175249	83359	8316.03	8316.03	8316.03
1,4-Naphtoquinone	617715	636785	792226	379041	666899	660593	1020915	360319	1243087	341255	636165	763983
1-Acetoxypinoresinol	34332	45748	27881	72704	2162.78	72911	84717	43660	2162.78	21628	71493	22388
2,3-Dihydroxy-1-guaiacylpropanone	96718	123508	193345	77849	90983	73901	555065	569876	555135	214337	206850	205159
2',7-Dihydroxy-4',5'-dimethoxyisoflavone	884084	840171	958607	854501	812462	953773	787672	727114	458044	829675	911410	826325
24-Methylcholestanol ferulate	103419	75199	95058	65414	129784	178060	67239	155797	32662	101721	121596	235624
24-Methylcholesterol ferulate	4160.25	4160.25	4160.25	74831	148049	90012	4160.25	4160.25	4160.25	4160.25	4160.25	41602
2-Dehydro-O-desmethylangolensin	210523	284494	279248	636478	699171	216430	292514	501607	513056	181760	294209	468118
2-Methoxy-5-prop-1-enylphenol	30149	3014.92	3014.92	3014.92	3014.92	33336	39862	3014.92	3014.92	87225	92534	43798
3',4',7-Trihydroxyisoflavan	1076713	807698	728199	941956	1062525	753592	862663	943161	1051354	822517	882588	767075
3',4',7-Trihydroxyisoflavanone	245544	189394	268029	137184	153909	118304	4567942	4603700	4784344	2441708	2693946	2453506
3-Caffeoylquinic acid	90680	368155	411556	369205	294919	531562	947134	646480	933720	823802	423735	539359
3'-Hydroxy-3,4,5,4'-tetramethoxystilbene	1456684	1344790	1493710	657734	728434	647402	2219042	2136416	1897026	3016795	2843282	2763471
3-Hydroxyphloretin 2'-O-glucoside	799108	472802	440562	365419	820102	773191	686356	661348	300161	618419	783004	273645
3-Hydroxyphloretin 2'-O-xylosyl-glucoside	2782	3395	2364	236.398	236.398	2645	4565169	4725723	4647853	2697606	2728108	2648395
3'-O-Methylepicatechin	221390	263437	141265	290522	261378	207611	237540	228873	186045	106094	196462	108499
3-O-Methylgallic acid	1594964	1649404	1160796	2950904	3594575	1173608	3577163	3177736	3547978	5335116	7880296	8144482
3'-O-Methylviolanone	398270	239948	337283	442025	362074	452400	1635939	1609983	1647214	1558415	1468511	1506162
4',4"-O-Dimethylepigallocatechin 3-O-gallate	4080718	1761877	4240783	55079	78183	44139	8418101	9189545	6983612	6862345	3875666	7992018
4',7-Dihydroxy-3'-methoxyisoflavan	36269016	37200436	34024400	36935156	34630684	37386720	33408028	35467728	36165012	35807384	34750412	36202100
4'-Hydroxy-3,4,5-trimethoxystilbene	399161	586297	727722	508063	749203	549912	1633802	1505169	1595755	473616	816658	336699
4-Hydroxyhippuric acid	10718	6640	6589	30561	4265	22901	52201	29486	13599	976049	987808	1000836
4'-O-Methyl-(-)-epicatechin 3'-O-glucuronide	39884	83368	90755	305767	398155	216540	59704	38045	36843	31063	8782	10450
4'-O-Methyl-(-)-epigallocatechin 3'-O-glucuronide	5136.65	5136.65	60457	78115	70081	192780	220015	5136.65	51366	94441	62152	5136.65
4''-O-Methylepigallocatechin 3-O-gallate	183.967	183.967	183.967	1840	6297	3302	125740	98038	94136	432993	404939	442177
4'-O-Methylequol	49822	31834	32985	25886	36330	37121	292257	315598	275315	683194	709060	721914
4-Vinylphenol	266091	152942	82833	80962	81147	112835	2790.35	27904	30284	116980	120567	132734
5-(3',5'-dihydroxyphenyl)-?-valerolactone 3-O-glucuronide	2130517	2229353	2291561	622612	550417	296816	19487858	68775328	25134816	29384472	33684696	35268580
5,6-Dihydroxy-7,8,3',4'-tetramethoxyflavone	333057	324701	380055	295241	348216	353702	316705	361790	411837	345173	343641	302591
5-Feruloylquinic acid	376812	867841	733384	926396	919456	430249	1112878	1338425	699488	1045159	1208320	1241062
5-Heneicosylresorcinol	2803.18	2803.18	2803.18	31155	28032	42453	2803.18	2803.18	54609	121083	116860	62419
5-Heptadecylresorcinol	69775	79356	50703	88246	28539	185772	2853.92	64418	2853.92	2853.92	2853.92	2853.92
5'-Methoxy-O-desmethylangolensin	27120984	28234210	29539462	28909764	30514326	30478088	28000174	28112556	28865456	29209212	28768802	28418330
5-Nonadecenylresorcinol	48188	3231.18	3231.18	34525	86958	113227	3231.18	3231.18	3231.18	3231.18	32312	3231.18
5-Nonadecylresorcinol	2060.44	2060.44	57624	20604	92750	21365	145975	64717	158940	206020	2060.44	2060.44
5-O-Galloylquinic acid	357634	488624	259884	570092	514982	663876	2570768	3224854	2528425	258626	152971	1134518
5-p-Coumaroylquinic acid	8872	10804	5307	9126	3998	8159	457844	396354	452792	64281	51494	30003
5-Sinapoylquinic acid	487067	608107	1041510	438873	127924	356192	773534	862657	1713824	2623990	2990627	1449662
6-Hydroxyluteolin	81303	60517	93931	126186	58276	67787	151313	107547	223557	517918	335298	431448
6''-O-Malonyldaidzin	84748520	81206600	80583112	2421869	1267228	1749370	195861488	198796384	204615616	280678624	287525920	296795104
6''-O-Malonylgenistin	9622	27849	39507	9745	17271	28946	1181338	1106497	1323025	1899801	1707427	1708867
7-Hydroxymatairesinol	411621	59275	258574	1837156	1590402	2068496	118231	30292	65216	34658	2944.08	29441
8-Prenylnaringenin	33314	52788	30572	12896	27002	20673	349630	276036	357764	404836	413471	451985
Anhydro-secoisolariciresinol	16898	29668	1689.78	1689.78	24310	1689.78	1689.78	45066	1689.78	19846	27300	21910
Apigenin 6-C-glucoside	156306	321776	207615	351562	211669	371876	462554	630966	323422	335762	385842	216311
Apigenin 7-O-diglucuronide	369674	242962	446168	387021	203072	343168	278014	741552	494282	786601	740907	766819
Apigenin 7-O-glucuronide	98227	88255	188159	138097	89939	107533	2313249	2813158	2512587	4455018	4794672	4131925
Avenanthramide 2c	201198	170016	505046	141420	57461	74798	9434876	8994799	9227392	1746174	1799398	1653226
Avenanthramide 2f	655371	236795	663100	639845	625172	589572	667419	607948	555467	297395	376065	334652
Avenanthramide 2p	1127785	1331210	1369708	1294624	1245657	1176384	1541349	1546895	1508905	1186142	579611	1269577
Bergapten	170248	386260	344675	90109	166367	115296	864873	850043	733277	707725	1217036	1127282
Caffeic acid 3-O-glucuronide	810311	801109	768832	727578	698663	694468	831264	788754	849695	798122	768429	948724
Caffeic acid 4-sulfate	15678	20819	22995	21776	19945	6011	232451	219306	212127	294022	447710	409648
Caffeoyl aspartic acid	2766556	2817271	2643366	2842034	2800422	2724814	1452858	1450485	1438699	1137652	1247688	1255847
Caffeoyl glucose	801245	834441	787456	117578	263172	299274	352916	433809	267200	659506	561273	595087
Caffeoyl tartaric acid	65244	81373	58783	17872	36277	66106	4963	36613	14984	1016016	1127185	1110618
Carnosic acid	266178	300309	514847	1048721	838013	2179297	197542	329511	226184	77594	154435	7759.38
Carnosol	37610	3761.02	3761.02	96061	53216	81337	3761.02	3761.02	3761.02	63773	3761.02	102386
Chicoric acid	57038	18141	15909	112081	85180	52834	70659	93599	67371	1590.87	67277	1590.87
Chrysin	1752626	1492126	1214728	565465	616592	875733	254881	477743	444561	230642	305527	542498
Chrysoeriol 7-O-(6''-malonyl-glucoside)	229661	285094	613205	7636	6718	4673	1363648	463822	853892	1355407	1379467	835325
Chrysoeriol 7-O-glucoside	785045	859233	385868	806893	889051	803277	577018	617372	620382	444008	377310	329419
Cinnamoyl glucose	2029663	1693825	2632610	1721443	2587761	1962028	2867446	1629591	2901029	2268577	1064112	2621363
Cirsimaritin	18763	12454	10438	4591	14329	19401	411508	473311	233071	73284	53123	40641
cis-Resveratrol 3-sulfate	56666	79031	97863	99371	42669	189767	927021	1243626	753349	687798	960629	781931
Conidendrin	359177	367380	250675	196573	446927	412947	224321	294402	262109	150468	171097	210037
Coumestrol	8622375	9071782	9634134	8928634	9461478	9215411	6996348	6807558	7015427	5346698	5327746	5340038
Curcumin	59243	109217	182435	244221	270766	77258	1783092	1866264	1704614	716444	394029	665882
Daidzein 4'-O-glucuronide	686811	685145	662799	167763	177660	109199	315631	320830	411956	560273	465607	537167
Daidzin	31000	40556	40984	28625	23125	49366	395261	168872	315686	297549	230785	184343
Demethoxycurcumin	232191	206420	339926	121968	186834	117511	2019830	2020447	1238584	1320330	2821241	2841906
Deoxyschisandrin	34554	38966	45262	1723.14	1723.14	1723.14	21472	1723.14	17231	1723.14	1723.14	1723.14
Dihydrocaffeic acid 3-O-glucuronide	560331	368409	572141	494000	679139	367686	104317	305535	177213	222153	147630	137585
Dihydroferulic acid 4-O-glucuronide	236953	299433	268554	259311	193441	199248	189233	121424	227079	250537	181134	144246
Dihydroferulic acid 4-sulfate	86401	69556	54110	35901	22464	61065	666890	515928	589930	98182	129722	106475
Dihydroferuloylglycine	28221	47913	40671	84156	64424	78628	43658468	43653032	41803392	26809194	25947798	30823620
Dihydroformononetin	12168	2534	5176	8014	12368	2208	1070765	925994	748114	807871	642850	417155
Dihydroquercetin	1387.43	1387.43	21455	1387.43	1387.43	15455	1387.43	1387.43	13874	246880	240277	291386
Dihydroresveratrol	3110947	2856976	3060760	3562183	3152886	3678162	14377509	14988433	13488439	6724546	6631674	6248099
Dihydrosinapic acid	3492425	3135586	3688270	1592103	1386015	1159638	1374422	1605614	1479802	1694233	1908366	1775991
Dimethylmatairesinol	38870	22943	67796	573183	771019	722866	130327	168655	283396	76854	51505	17863
Ellagic acid	71204.9	71204.9	71204.9	71204.9	71204.9	71204.9	712049	896238	945812	3696126	2550100	3978314
Ellagic acid acetyl-xyloside	735530	407067	659291	1106599	1084315	898342	70399	125766	119037	268927	137505	518394
Ellagic acid arabinoside	326505	231443	271929	702.363	7024	702.363	702.363	702.363	702.363	702.363	702.363	702.363
Ellagic acid glucoside	2886773	572310	1448625	33025	34872	32170	2612494	2732911	4711184	2330682	7526187	2767512
Epicatechin 3'-O-glucuronide	120226	137907	79661	12481	3934	6558	1858835	1666386	1820534	1661749	1647961	1591791
Epigallocatechin 3-O-gallate-7-O-glucoside-4''-O-glucuronide	1022896	719886	770979	454185	642778	806223	3158016	2630382	3149512	2902966	2376817	2010025
Eriodictyol	809878	794685	775552	780980	799920	680918	1172031	1119636	1343917	1215617	1311378	1024560
Esculetin	1988992	1242291	2029791	1265393	1223824	1639261	378489	432251	375297	11935.6	119356	215634
Esculin	67931	122296	34987	13760	10503	14842	1050.3	1050.3	35578	1050.3	1050.3	1050.3
Ferulic acid	828349	657556	531420	731535	904587	546222	1176991	752625	1324288	345517	463484	892851
Feruloyl glucose	815239	624899	328630	363364	356606	368991	442536	312827	873698	566138	1433884	1647794
Feruloyl tartaric acid	250259	221267	261726	24381	11442	4608	460.758	16071	13280	9369	21882	12465
Feruloylglycine	488474	499661	1243585	1059920	1904165	595884	828420	719505	1148464	325257	469753	248300
Formononetin	5843360	4194379	5504850	5167502	2307021	4889606	2556545	5270146	5458222	4594906	4408985	4855252
Formononetin 7-O-glucuronide	4497	10472	3310	3907	10982	10780	870296	770764	653062	24520	22857	51593
Gallic acid 3-O-gallate	148887	154965	243306	140741	153625	212295	129145	182534	209139	1137164	1422375	1691175
Gallic acid 4-O-glucoside	174363	402901	377529	43650	101492	45986	975592	823038	1017676	1088664	1564588	1029553
Gallic aldehyde	90248	68404	204796	348614	765125	62446	5048485	1841936	2643208	6862015	7062426	6061544
Geraldone	59511	25919	40476	28577	20346	25148	485202	758784	458866	335279	317305	385657
Glycitein 4'-O-glucuronide	2834682	1303093	1497040	126199	95669	62576	7215900	3664234	3488312	3272657	7658882	5328574
Hesperetin	368644	408646	369431	367572	356954	176261	314409	324955	420538	368957	294069	270498
Homoeriodictyol	501887	506332	996107	414086	699691	635055	1495149	1565786	1499914	641280	1536540	1301503
Hydroxycaffeic acid	2505510	2541926	2245626	293278	404754	212148	2053557	3154366	5037900	2505799	1634006	1485720
Hydroxytyrosol 4-O-glucoside	6103	12150	16214	8316	3673	5062	1710246	1737227	1627735	325006	289752	283532
Irilone	1334005	555957	624476	1267218	1209150	1045463	509880	328821	435195	172951	122906	247488
Isoferulic acid 3-O-glucuronide	115864248	107007912	122408576	5519916	2840946	4535457	296941600	305913312	294257120	372989376	408911648	252777280
Isoferulic acid 3-sulfate	904170	970599	912462	705868	712419	725321	1209768	1242282	1170511	122764	113406	94348
Isopimpinellin	52370	50775	40680	8399	6416	9084	1038340	767848	1008625	1553998	1677820	937083
Isorhamnetin 4'-O-glucuronide	272659	192707	121686	352184	302154	355848	390961	346233	238220	257745	172787	231292
Isorhamnetin 7-O-rhamnoside	83461	29702	2590.51	343123	99783	145947	157111	25905	164383	2590.51	2590.51	2590.51
Isosakuranetin	355040	402095	406944	257527	311739	315158	350322	354980	474419	308220	276016	439697
Juglone	14423231	15359212	24601744	16352974	18546158	19294680	11017936	7945829	9559606	310331	608005	917922
Kaempferide	128110	134323	140714	101671	202325	171280	1660427	1587655	1596966	914396	603872	867130
Kaempferol 3-O-acetyl-glucoside	203396	187708	167294	16252	11614	11008	76355	125605	191846	101017	132353	226956
Kaempferol 3-O-rhamnoside	145115	111895	131736	16332	13679	53775	17298	71564	34820	44518	48682	77698
Kaempferol 7-O-glucoside	479632	368307	411760	207099	322155	294313	490909	262432	544890	333939	200231	163514
Lariciresinol	376839	221357	387558	434637	356569	320741	383412	287278	314099	302772	309151	237366
Luteolin 7-O-diglucuronide	535311	539811	270498	17656	12290	21668	4896360	2962948	2298677	4931392	2827620	4264011
Luteolin 7-O-glucoside	397035	216736	380982	336536	173829	390578	1267091	1115655	743763	459364	708811	862782
Luteolin 7-O-glucuronide	597315	1794001	1036812	514936	591096	613389	1316985	1687569	1002140	3049555	3217090	3749166
Luteolin 7-O-malonyl-glucoside	805018	801045	829630	333781	627795	633640	2019596	1708410	1896779	2180274	2471289	2316347
Luteolin 7-O-rutinoside	108212	40450	236850	62093	24302	116060	12438075	12347154	11922024	28543844	25776346	27643756
Matairesinol	8752	20949	5564	18397	29743	32501	2480052	2611146	2432740	1206628	1151069	1276187
Myricetin 3-O-arabinoside	164220	168110	138715	89468	69386	93574	1465633	1539900	1344422	2008535	2199412	1948602
Myricetin 3-O-galactoside	2845	3287	3026	198.405	2391	1984	248315	228511	233600	260109	512655	265006
Naringenin 7-O-glucoside	2478.38	55458	2478.38	57519	141989	252412	2478.38	59112	51466	37181	91616	24784
Nepetin	7194	6539	8346	4138	413.801	413.801	46235	16026	10297	693808	715017	673962
Norathyriol	55705	39433	43427	10295	19769	10378	3833	6713	4220	616096	668695	670615
O-Desmethylangolensin	748193	879508	938814	970803	957077	901595	981428	937109	950280	932949	935890	911241
Oleuropein-aglycone	43438	39887	16421	38781	30171	20148	1870444	2117611	1941420	441473	375025	402527
p-Anisaldehyde	2116914	1693552	1973194	1292154	1903405	1184405	1810078	1572566	1954802	1030420	964075	1184060
Patuletin 3-O-(2''-feruloylglucosyl)(1->6)-[apiosyl(1->2)]-glucoside	27433	28105	18095	21398	39755	30692	1809.48	1809.48	1809.48	1809.48	1809.48	1809.48
p-Coumaric acid	244368	196940	301560	219130	134732	200680	180601	183475	131918	380516	451296	484108
p-Coumaroyl glucose	3815	2219	6920	5096	6852	11955	198985	129079	344399	255405	113822	240440
p-Coumaroyl malic acid	137341	206801	159732	162548	157202	59341	17783224	18895946	19081274	11265919	11877501	12098356
p-Coumaroyl tartaric acid	5215854	4993726	4380307	4907828	5013332	4604166	4748526	4814908	4133132	3830171	3423772	3298308
p-Coumaroyl tyrosine	1115797	1886785	1131899	2500172	1659748	1733855	563425	1736039	1350328	700011	724201	867197
Pebrellin	258411	222216	294745	236193	336294	342399	378341	465608	343062	354308	322559	271463
Phloretin 2'-O-glucuronide	3929.76	3929.76	3929.76	95686	130763	47085	55826	39298	61091	65749	43370	63706
Phloretin 2'-O-xylosyl-glucoside	3479.96	3479.96	3479.96	3479.96	3479.96	3479.96	43342	137471	55965	109181	68091	34800
Phloridzin	160824	95667	71844	259497	187747	150148	177093	272515	78901	94190	52380	74421
Phlorin	74738	159893	215758	376735	320553	279998	120136	125347	81004	28404	71025	32034
Piceatannol	571082	626261	372205	515996	289004	779114	1863395	2410518	2388898	1154699	1441097	1827524
Piceatannol 3-O-glucoside	314513	196314	162324	318879	308337	224265	142933	425250	297240	247526	278993	318886
Pinocembrin	241362	257540	232811	327729	161649	297247	262965	149522	240606	242373	133302	142359
Pseudobaptigenin	2627834	2464236	2659884	2787912	3171989	2962024	2562442	2416853	2363097	2276699	2055011	1820989
Pyrogallol	697923	734036	498939	659348	447568	434034	734286	256718	918774	193191	862292	381940
Quercetin 3-O-(6"-malonyl-glucoside)	16984	13462	34385	12219	9917	5072	928023	1015862	803603	1594254	768865	1335233
Quercetin 3-O-(6"-malonyl-glucoside) 7-O-glucoside	348.76	11341	4949	3488	348.76	3956	970853	627984	784059	40956	33020	31607
Quercetin 3-O-(6''-acetyl-galactoside) 7-O-rhamnoside	59019	39937	63770	21926	60475	48349	1483.62	1483.62	1483.62	14836	1483.62	1483.62
Quercetin 3-O-glucosyl-rhamnosyl-galactoside	156327	123942	64130	215995	225667	174667	411839	781358	612025	294044	370966	303701
Quercetin 3-O-glucosyl-xyloside	325370	27644	16369	2888	288.778	6126	171919	137236	318242	751120	800547	767849
Quercetin 3'-O-glucuronide	72108	37911	3411.56	343123	129762	281035	157111	49930	164383	34116	3411.56	3411.56
Quercetin 3-O-glucuronide	432.812	432.812	4917	432.812	4328	432.812	345933	318221	294640	973016	929543	986015
Quercetin 3-O-xylosyl-glucuronide	165774	105359	68941	6894.09	6894.09	6894.09	211695	221548	200247	481327	478084	462465
Quercetin 3'-sulfate	92262	59322	84065	65892	95784	126580	72277	122418	66714	50069	77128	27611
Salvianolic acid B	38904	95448	26267	63619	47275	55225	61118	72957	152862	112098	83018	63174
Salvianolic acid D	7372289	5930614	5131960	15578551	15451421	15206546	818238	454486	541362	2097084	1588059	3948104
Sativanone	409898	341536	351404	346541	400030	358689	428777	471975	379659	299692	331262	164127
Schisandrin C	2792.09	54439	30059	107471	52639	104481	2792.09	105963	2792.09	2792.09	27921	35734
Schisantherin A	237.269	2373	237.269	237.269	237.269	237.269	471698	403797	295979	210564	147953	207701
Scopoletin	13756.9	13756.9	13756.9	137569	203076	206489	13756.9	13756.9	13756.9	13756.9	13756.9	13756.9
Secoisolariciresinol	21807	2031.88	30063	22376	29122	33609	20319	2031.88	2031.88	2031.88	23453	2031.88
Sesamin	5616	6008	3297	228.65	2287	5196	894141	998231	872443	192074	108567	155312
Sesamolin	57345	59662	81739	37362	29623	64657	466985	425440	476874	91061	120267	120162
Sinapic acid	170542	110423	444623	1694689	1420602	1913437	369786	89422	171773	310343	557565	278438
Sinensetin	53203	5394	34184	81331	61941	57548	1295059	1292532	1301595	602941	604970	408886
Stigmastanol ferulate	171696	133791	131983	59249	88721	124572	1248002	331090	1210396	541039	488412	787682
Syringaldehyde	209746	176484	218786	122423	298203	147846	495928	789136	606558	911705	678005	998900
Syringic acid	44515	74475	43299	40195	205927	61042	139645	274124	69049	35327	3532.67	56132
Tectorigenin 7-sulfate	85178	51510	39844	72688	42744	174449	13163990	13246636	12705067	6138786	6279605	6127914
Tetramethylscutellarein	141943	249686	221760	110583	128063	91745	739880	787955	837626	426572	274629	230464
Theaflavin 3,3'-O-digallate	3076	5949	2226	2592	5909	2427	9655	222.643	222.643	524257	494307	519085
Todolactol A	79482	1453.87	41942	279472	124588	261598	51955	84657	31288	41187	73630	14539
Trachelogenin	260871	214504	331970	180264	195373	209662	353810	99102	307499	250488	278661	199684
Trans-Resveratrol	85779	45473	28287	51606	75068	41918	1176408	1255266	1154860	762459	667596	819680
Tyrosol 4-sulfate	20481	46657	38159	1389.35	13894	1389.35	1389.35	1389.35	1389.35	1389.35	1389.35	1389.35
Umbelliferone	5146022	2664374	4691862	4809254	5732746	4690038	2974896	4638567	3960840	9197368	9649889	11611901

## Sheet: VIP scores OPLS-DA
VIP compound (treatment)	VIP score	cvSE
2,4-Di-O-methylolivetonide	1.92316	0.335388
2-Glucosyloxy-4-methoxycinnamic acid	1.88038	0.203247
Silydianin	1.85166	0.433262
Octopamine, N-feruloyl-	1.74202	0.18019
Ellagic acid arabinoside	1.73209	0.569541
Parishin B	1.66601	0.25891
(2R,3R)-3,7,4'-Trihydroxy-5-methoxy-8-prenylflavanone	1.64076	0.260581
Sophoflavescenol	1.64006	0.23828
Cardamonin	1.61875	0.453761
Hispiduloside	1.61824	0.507543
7,4-Di-O-methylapigenin	1.61619	0.230192
(-)-Epigallocatechin (EGC)	1.60775	0.214303
Picroside II	1.59658	0.413835
Quercetin-3-O-glucosyl-6''-acetate	1.57698	0.167387
Theaflavin 3,3'-O-digallate	1.57255	0.630521
3-Hydroxyphloretin 2'-O-xylosyl-glucoside	1.56223	0.224997
2-(3,4-dimethoxyphenyl)-5,6,7,8-tetramethoxy-4H-chromen-4-one	1.54622	0.267213
Baicalein	1.54333	0.311155
(-)-Epigallocatechin 3-O-gallate	1.5345	0.302793
(1S)-1,5-anhydro-1-[4,5,10-trihydroxy-2-(hydroxymethyl)-9-anthryl]-D-glucitol	1.53021	0.388455
Toddalolactone	1.52221	0.370222
4''-O-Methylepigallocatechin 3-O-gallate	1.51398	0.212802
Phebalosin	1.50096	0.272072
Norathyriol	1.49305	0.288147
6-Demethoxytangeretin	1.47067	0.182946
2-(3,4-dimethoxyphenyl)-7-methoxy-4H-chromen-4-one	1.46419	0.211815
Bavachin	1.4504	0.397132
Dihydroferuloylglycine	1.44593	0.135872
Schisantherin A	1.43655	0.224361
Isofraxidin	1.42695	0.224724
Lysionotin	1.41839	0.373442
Liquiritin	1.41082	0.32881
Quercetin 3-O-(6"-malonyl-glucoside) 7-O-glucoside	1.40948	0.408245
4',4"-O-Dimethylepigallocatechin 3-O-gallate	1.40028	0.285004
Myricitrin	1.38908	0.314028
Ethyl caffeate	1.38755	0.19207
Chrysoeriol 7-O-(6''-malonyl-glucoside)	1.38384	0.278581
Aucubin	1.37583	0.274349
Formononetin 7-O-glucuronide	1.37496	0.392173
6''-O-Malonyldaidzin	1.37163	0.248746
1-Cinnamoylpyrrolidine	1.36793	0.151128
Caffeoyl tartaric acid	1.36159	0.524253
gomisin A	1.35857	0.391254
Malvidin 3-O-galactoside	1.35364	0.394446
2-(2,3-dihydrobenzo[b][1,4]dioxin-6-yl)-6-methylchroman-4-one	1.35249	0.393129
Quercetin 3-O-glucuronide	1.35135	0.270165
Coumarin	1.34982	0.259393
Feruloyl tartaric acid	1.34596	0.417152
Angelol A	1.33935	0.55832
Piperlotine A	1.3366	0.21552
Kaempferol	1.33624	0.206624
Sesamin	1.33194	0.316087
Ellagic acid glucoside	1.32946	0.282018
Myricetin	1.32112	0.23319
Phloretin 2'-O-glucuronide	1.31318	0.345565
Dihydrocapsaicin	1.30664	0.296341
Deoxyschisandrin	1.30315	0.283588
3-(3,4-dimethoxyphenyl)-7-hydroxy-4H-chromen-4-one	1.3031	0.227043
Hydroxytyrosol 4-O-glucoside	1.29992	0.20492
Luteolin 7-O-diglucuronide	1.29108	0.210865
Nepetin	1.28714	0.371298
2-(3,4-dihydroxyphenyl)-3,5,7-trihydroxy-4H-chromen-4-one	1.28587	0.129487
Matairesinol	1.28029	0.218082
Galangin	1.27864	0.148372
Dihydroquercetin	1.27503	0.443466
Isoferulic acid 3-O-glucuronide	1.27481	0.215112
Quercetin 3-O-glucosyl-xyloside	1.27478	0.650036
Licochalcone A	1.27459	0.131037
(+)-Catechin 3-O-gallate	1.27107	0.206589
4-Hexylresorcinol	1.27058	0.459989
Epicatechin 3'-O-glucuronide	1.26879	0.261764
Tectorigenin 7-sulfate	1.26657	0.159903
Agnuside	1.26299	0.250643
Isorhamnetin 7-O-rhamnoside	1.25973	0.608704
Dimethylmatairesinol	1.25449	0.427266
Luteolin 7-O-rutinoside	1.25214	0.173739
Delphinidin 3-O-galactoside	1.24705	0.367507
Harpagide	1.23837	0.137266
Corylin	1.23635	0.16855
24-Methylcholesterol ferulate	1.23532	0.234813
3'-hydroxygenkwanin	1.23517	0.138482
5-Heneicosylresorcinol	1.23369	0.423458
4-(2-Nitroethyl)phenyl 6-O-?-D-xylopyranosyl-?-D-glucopyranoside	1.23032	0.249541
Dihydroformononetin	1.22484	0.240972
Citropen	1.22409	0.107826
(2R,3R)-2-(3,4-dihydroxyphenyl)-3,5,7-trihydroxy-2,3-dihydro-4H-chromen-4-one	1.21528	0.229868
Myricetin 3-O-galactoside	1.2135	0.333695
Curculigoside	1.21257	0.162757
5-p-Coumaroylquinic acid	1.20904	0.238247
p-Coumaroyl malic acid	1.20518	0.124814
4-Hydroxyhippuric acid	1.20259	0.216878
Glycitein 4'-O-glucuronide	1.19863	0.279646
Methyl rosmarinate	1.1968	0.142958
Quercetin 3'-O-glucuronide	1.19511	0.513379
1,2'-Disinapoyl-2-feruloylgentiobiose	1.19381	0.251254
Paprazine	1.18771	0.215463
1,2-Disinapoylgentiobiose	1.17258	0.284194
Avenanthramide 2c	1.17038	0.196096
Kaempferol 3-O-acetyl-glucoside	1.16513	0.268299
Homovanillic acid	1.16136	0.162918
Quercetin 3-O-xylosyl-glucuronide	1.15947	0.189385
Oleuropein-aglycone	1.15834	0.164971
Tyrosol 4-sulfate	1.1502	0.581077
Naringenin	1.14654	0.505719
Isopimpinellin	1.14579	0.132647
Apigenin 7-O-glucoside	1.13419	0.160228
Quercetin 3-O-(6"-malonyl-glucoside)	1.13383	0.14912
trans-4-Coumaric acid	1.13219	0.37115
Scopoletin	1.13174	0.232289
Cinnamoylcholine	1.13013	0.11735
Naringenin-7-O-beta-D-glucoside	1.12886	0.23223
Delphinidin 3-O-(6''-acetyl-galactoside)	1.12845	0.168927
6''-O-Malonylgenistin	1.12278	0.131414
9-(4-chlorophenethyl)-3,4-dimethyl-9,10-dihydrochromeno[8,7-e][1,3]oxazin-2(8H)-one	1.12199	0.333573
Glabrone	1.11751	0.144285
Sinensetin	1.10972	0.528276
Rosmarinic acid	1.10551	0.0946744
1,3,5-Trimethoxybenzene	1.10269	0.27142
methyl 3-(6-chloro-4-oxo-4H-chromen-3-yl)-3-(7-hydroxy-3-(4-hydroxyphenyl)-4-oxo-4H-chromen-8-yl)propanoate	1.09896	0.145461
Carnosol	1.09667	0.519834
Genipin	1.09441	0.161471
7-Hydroxymatairesinol	1.09392	0.453332
Cirsimaritin	1.08663	0.278719
5-Nonadecylresorcinol	1.08512	1.04134
p-Coumaroyl glucose	1.08139	0.297245
Isoquercetin	1.0809	0.477931
Pelargonidin 3-O-glucosyl-rutinoside	1.08048	0.460801
Protocatechuic acid	1.07342	0.12794
Malvidin 3-O-(6''-acetyl-galactoside)	1.07217	0.575204
Methylophiopogonanone A	1.07151	0.120698
Gentisinic acid	1.071	0.228905
5-(3',5'-dihydroxyphenyl)-?-valerolactone 3-O-glucuronide	1.06744	0.221164
Juglone	1.05343	0.352259
Cyanidin 3-O-(3'',6''-O-dimalonyl-glucoside)	1.04969	0.31122
Cyanidin 3-O-(6''-malonyl-3''-glucosyl-glucoside)	1.04759	0.316461
4-Vinylphenol	1.04636	0.912155
Naringenin 7-O-glucoside	1.04525	0.88624
Esculin	1.04435	0.144834
Hydroxycaffeic acid	1.03912	0.355142
Sinapic acid	1.02444	0.525477
Sakuranetin	1.0218	0.196034
Gallic aldehyde	1.01629	0.183885
[6]-Gingerol	1.0152	0.917583
(S)-[6]gingerol	1.00503	0.154742
Butin	1.00493	0.24428
Isoferulic acid 3-sulfate	1.00463	0.124615
Salvianolic acid D	1.00133	0.177185
